# Supplementary material for: Widely targeted metabolomics reveals maturity-associated metabolic differences and their associations with style characteristics in flue-cured tobacco from distinct ecological regions of Guizhou
Source: Front Plant Sci. 2026 May 21;17:1827811. doi: 10.3389/fpls.2026.1827811 (PMC13233361; doi:10.3389/fpls.2026.1827811)
Supplement: Supplementary Table 1 — Meteorological and soil physicochemical variables of the Dafang (DF) and Weining (WN) experimental sites during the 2024 growing season. Values include meteorological and soil physicochemical variables used for environmental association analysis. DF represents the Dafang experimental site, corresponding to the honey-sweet-style tobacco region, and WN represents the Weining experimental site, corresponding to the fresh-sweet-style tobacco region. Solar radiation was used as an approximate indicator of light exposure because direct UV-B measurements were not available for all batches. [file Table1.xlsx]

## Sheet: Supplementary Table 3
Supplementary Table 1. Meteorological and soil physicochemical variables of the Dafang (DF) and Weining (WN) experimental sites during the 2024 growing season.
Variable	Unit	DF-S1	DF-S2	DF-S3	WN-S1	WN-S2	WN-S3
Annual mean temperature	°C	15.12	15.67	14.65	12.61	13.61	12.02
Annual precipitation	mm	864.62	831.37	922.16	557.78	517.83	611.46
Solar radiation	kWh/m²	1121	1144.1	1087.6	1331	1374	1288.7
Topsoil pH		4.9	4.89	4.95	6.5	6.54	6.5
Topsoil base saturation	%	34	33.6	33.6	83	83	83.2
Mean temperature from June to August	°C	22.91	23.75	22.2	18.92	19.64	18.27
Precipitation from June to August	mm	310.64	286.8	337.8	236.73	217.07	250.8
Dew point temperature	°C	10.12	10.75	9.46	7.26	8.04	6.49
Rainy days	days	168	158	177	139	126	148
Mean wind speed	knots	2.44	2.49	2.48	4.09	4.12	4.08
Topsoil organic carbon	%	1.16	1.172	1.158	1.2	1.206	1.183
Topsoil cation exchange capacity	cmol/kg	11	10.8	10.9	27	27.5	26.9
Note：DF, Dafang; WN, Weining. S1–S3 denote three environmental batches. Solar radiation was used as an approximate indicator of light exposure because direct UV-B measurements were not available for all batches.	DF, Dafang; WN, Weining. S1-S3 denote three environmental batches. Solar radiation was used as an approximate indicator of light exposure because direct UV-B measurements were not available for all batches.
