# Supplementary material for: Widely targeted metabolomics reveals maturity-associated metabolic differences and their associations with style characteristics in flue-cured tobacco from distinct ecological regions of Guizhou
Source: Front Plant Sci. 2026 May 21;17:1827811. doi: 10.3389/fpls.2026.1827811 (PMC13233361; doi:10.3389/fpls.2026.1827811)
Supplement: Supplementary Table 2 — Primer sequences used for RT-qPCR validation of genes related to flavonoid biosynthesis and sugar metabolism/transport. [file Table2.xlsx]

## Sheet: Supplementary Table 4
Supplementary Table 2. Primer sequences used for RT-qPCR validation of genes related to flavonoid biosynthesis and sugar metabolism/transport.
Gene	Primer name	Forward primer (5′–3′)	Reverse primer (5′–3′)	Category / pathway	Note
NtL25	qRT-NtL25	CCCCTCACCACAGAGTCTGC	AAGGGTGTTGTTGTCCTCAATCTT	Reference gene	Internal control
NtEF-1α	qRT-NtEF-1α	TGAGATGCACCACGAAGCTC	CCAACATTGTCACCAGGAAGTG	Reference gene	Internal control
NtCHS	qRT-CHS	AGAAAAGCCTTGTGGAAGCA	ACTTGGTCCAAAATTGCAGG	Flavonoid biosynthesis	Target gene
NtCHI	qRT-CHI	GAAATCCTCCGATCCAGTGA	CAACGTTGACAACATCAGGC	Flavonoid biosynthesis	Target gene
NtF3H	qRT-F3H	ACAGGGTGAAGTGGTCCAAG	CCTTGGTTAAGGCCTCCTTC	Flavonoid biosynthesis	Target gene
NtF3'H	qRT-NtF3'H	TCCAAGAATACTGGCCCAAG	CTCACAACTCTCGGATGCAA	Flavonoid biosynthesis	Target gene
NtSPS5	qRT-NtSPS5	ATCTTGAAAGGGGCTGTCGA	CGTTTCCGCTGGTATACGTG	Sucrose metabolism	Target gene
NtSPS6	qRT-NtSPS6	AGACGAGGAGTGAATTGCCA	CTGTGTCTTCCTGAGCCTCA	Sucrose metabolism	Target gene
NtSWEET12i	qRT-NtSWEET12i	TCTAGCATTTTGGGTGAGAGACTTG	CAATGAACGAGACAATGTTACCAAG	Sugar transport	Target gene
