# Supplementary material for: Widely targeted metabolomics reveals maturity-associated metabolic differences and their associations with style characteristics in flue-cured tobacco from distinct ecological regions of Guizhou
Source: Front Plant Sci. 2026 May 21;17:1827811. doi: 10.3389/fpls.2026.1827811 (PMC13233361; doi:10.3389/fpls.2026.1827811)
Supplement: Supplementary Table 3 — List of differential metabolites identified in cured tobacco leaves between two harvest stages in Dafang (DF) and Weining (WN). Differential metabolites were identified separately in Dafang (DF) and Weining (WN) based on comparisons between the two sampling time points in each region. Metabolites were screened according to the differential analysis criteria described in the Methods section. “Up” and “Down” indicate that the metabolite abundance was increased or decreased, respectively, in the later sampling time point relative to the earlier sampling time point. [file Table3.xlsx]

## Sheet: DF
Metabolite ID	Fold Change	pvalue	qvalue	VIP	Sample	Name	KEGG ID	HMDB ID	Super Class	Sub Class	Class	Final Class	Super Pathway	Sub Pathway	Pathway	State	WNT11	WNT12	WNT13	WNT14	WNT15	WNT16	WNT51	WNT52	WNT53	WNT54	WNT55	WNT56	DFT11	DFT12	DFT13	DFT14	DFT15	DFT16	DFT51	DFT52	DFT53	DFT54	DFT55	DFT56	QC1	QC2	QC3	QC4	QC5
BGI0199	1.4336	0.034439	0.24373	1.67139044470785	DFT5:DFT1	Epigoitrin	NA	NA	NA	NA	NA	NA	NA	NA	NA	Up	1322984.05229254	1157444.07200925	893294.271695913	786966.688173252	1385842.72383603	843683.645834244	1303847.07338167	1846724.4075609	1256873.69306473	713934.546608477	1605651.83034347	1421089.83911878	572361.043736099	600477.291936445	869257.778445069	747348.566947984	1047001.36708251	625571.829535694	954877.416095061	1415155.08814637	996604.138957039	735732.394342069	877760.305654653	1416834.13285823	765258.70834297	646608.181631232	746932.088014339	928710.163055758	700254.360461702
BGI0216	1.5947	0.042827	0.262715	1.65375439886376	DFT5:DFT1	Methyl hesperidin	C17393	NA	NA	NA	NA	NA	NA	NA	NA	Up	4668149.92292971	8294998.74321938	4504250.42714282	11255599.1291185	22174373.9838288	19050792.668847	27791951.8421327	16365296.1520543	20093403.0804449	22772641.5784907	9247422.89503609	22698777.1052757	10627191.6002795	5216623.60825814	9827325.37259433	6937626.67026451	6403532.57085687	5433898.69290429	10145081.4254659	9119600.38770371	7738102.85870189	10006423.9396214	21690518.4210627	12177770.0508001	22077668.321031	20356092.7804486	24424901.7080793	2.77373e+07	23976539.2709677
BGI0261	0.6189	0.029641	0.234278	1.59766451210717	DFT5:DFT1	Cinchonine	C06528	NA	Alkaloids	Quinoline alkaloids	Alkaloids derived from tryptophan and anthranilic acid	Alkaloids	Chemical structure transformation maps	Biosynthesis of alkaloids derived from shikimate pathway	map01063 Biosynthesis of alkaloids derived from shikimate pathway	Down	6960713.6454838	7256097.64950448	9555611.99286271	7925975.90876528	7903226.94862418	6895224.30987987	10066599.3972073	4134500.69987045	6499267.35169899	12596359.2897525	8138738.26599436	11536868.3881628	19389075.9692796	14687781.0962805	11309374.6023301	14494532.7174913	7397158.56081271	18908211.8791303	9394066.84336276	7535905.12490259	9623103.50853287	8073793.46334656	12038429.8910448	6671610.8445297	9331630.11024185	9243160.39708088	10113357.257156	9311926.94215538	9157818.15592736
BGI0280	1.9867	0.012764	0.193726	1.56732320898638	DFT5:DFT1	Vanillin	C00755	HMDB0012308	Benzenoids	Methoxyphenols	Phenols	Phenols and derivatives	Xenobiotics biodegradation and metabolism	Aminobenzoate degradation	map00627 Aminobenzoate degradation; map00998 Biosynthesis of various secondary metabolites - part 2; map01061 Biosynthesis of phenylpropanoids; map01063 Biosynthesis of alkaloids derived from shikimate pathway; map01100 Metabolic pathways; map01110 Biosynthesis of secondary metabolites; map01120 Microbial metabolism in diverse environments	Up	1812571.48149957	2670477.16448093	1687093.37986458	1174976.09766291	2253561.65193663	2259024.26215872	1331663.97217623	2349472.99157944	1560247.02529358	1364722.60075468	1683933.77334976	1306304.81847766	653686.697081042	801052.660948843	991061.168251011	640555.672408917	1033520.68014416	261093.989463926	1502537.66954845	1476441.08573614	1525458.16386216	1826011.2755866	871961.777448862	1501278.95100295	1510733.53096314	1299660.58041898	1358560.88962602	1416326.50037257	1481355.64853263
BGI0288	0.5707	0.005054	0.193726	1.55456121488315	DFT5:DFT1	Azelaic acid	C08261	HMDB0000784	FA Fatty acyls	FA0117 Dicarboxylic acids	FA01 Fatty Acids and Conjugates	Fatty acyls[FA]	NA	NA	NA	Down	1190820.44536428	1570302.68335469	1005368.30758703	844853.79590022	1293568.68298166	973587.538603846	1134015.33975299	2795669.5568768	713436.373918278	1415602.86853198	2547337.41520144	1772454.16396137	1849554.90110444	1746553.7476148	1859583.22152276	1198961.34343442	1281421.6013153	898386.689696019	929579.275325046	914677.316382552	666934.196769267	716190.320399867	1138718.37042448	675610.554963051	1266769.30010055	1229085.27825729	1431618.93990989	1371921.15571519	1317006.29144091
BGI0311	1.5529	0.032997	0.24373	1.52025631333194	DFT5:DFT1	Aurantio-obtusin 尾-D-glucoside	C10303	NA	Polyketides	Anthraquinone type	Anthraquinones	Quinone	NA	NA	NA	Up	2765819.11215671	9228318.59157367	3998339.95390394	4183140.18578625	3.97757e+06	5028194.42678464	4300523.63667205	5086106.41051705	3481637.36275637	6730176.26546888	5394697.15838596	3998218.1969758	3894934.8567293	3483286.48712628	5374559.18450283	4858985.88868324	2287091.09326338	3122731.77785026	7045011.20378342	3356256.29019927	6110058.92851585	8148411.66615928	5007714.4415235	6083377.82387485	4687438.13642095	4787041.33151819	4828452.44570354	4591146.1701203	4257145.32807647
BGI0323	2.3105	0.008395	0.193726	1.50835862642365	DFT5:DFT1	Cornuside	NA	NA	NA	NA	NA	NA	NA	NA	NA	Up	436551.446160989	693697.425367735	484127.156773144	371486.285148534	502256.545784808	823403.932723872	367907.153811332	944320.508678246	317536.322902413	1462525.40629603	859004.73263366	419465.407828886	164987.01452001	343637.652882287	330003.521604735	174789.137148945	184888.585325068	131284.733179564	463925.287235922	256936.366557165	366745.327842949	820271.171499142	371503.644134447	792574.238507855	513386.231398695	493037.741737036	564066.681376469	509158.084491263	450304.875759656
BGI0339	0.7158	0.00168	0.179854	1.49526447206792	DFT5:DFT1	Eriocitrin	C09732	HMDB0005811	Flavonoids	Flavanones	Flavonoids	Flavonoids	NA	NA	NA	Down	2470635.34176376	3346677.81845463	3500342.45362053	2876805.40710447	3285538.96367781	3208395.67638636	2589256.91555676	2858244.98429998	3780583.95102431	2713752.0046619	2286742.88143918	2779353.91230073	3078880.95295509	3072919.83697482	3864375.78377017	3202755.28253719	3479759.10903623	3549046.46908337	2526391.44489112	1942919.75580166	2024910.9194134	2482149.09047956	2918667.10396387	2598096.75192499	2865859.90987685	3390732.2605186	2514814.01645484	3486827.49153755	2482869.52616768
BGI0347	2.4248	0.037313	0.247349	1.47969149017935	DFT5:DFT1	Ranaconitine	NA	NA	NA	NA	NA	NA	NA	NA	NA	Up	56729660.7331072	26733901.5691355	20841174.5855908	14905155.8987017	19294808.9749789	19419420.4085126	75694142.9077435	106283639.717361	15242030.5577979	96205313.0043757	104286649.276439	36288620.5114145	12784034.1310435	13768978.2602865	17066321.1426234	11383788.4067358	16407875.3996783	8762548.86737576	13910327.7024736	16355355.7932716	25742279.6033789	71009877.3534665	19936627.6334984	47449623.7715029	39577947.4758507	36375016.7420202	45807965.0810647	47059142.6862634	47052407.4715646
BGI0354	1.4722	0.016026	0.193726	1.46688713408715	DFT5:DFT1	Calcium pantothenate	C12276	NA	NA	NA	NA	NA	NA	NA	NA	Up	236950.904363917	589577.80807752	790377.511493715	1078180.84869498	791596.47469871	1154462.85107209	859465.995163154	395404.452912543	665931.432631296	846145.602379069	686479.666843778	878736.402039654	523019.976806874	768677.880467556	492265.740592303	413147.265315507	520556.207066272	327307.037338986	609229.602194221	756468.048617682	594777.444717078	907831.928610566	772379.546629756	841984.614955916	717958.648062264	875042.192849013	670204.968256802	799339.329449876	586273.494767406
BGI0441	1.5761	0.008535	0.193726	1.37960971668198	DFT5:DFT1	N-Isovalerylglycine	NA	HMDB0000678	Organic acids and derivatives	Amino acids, peptides, and analogues	Carboxylic acids and derivatives	Amino acids, peptides, and analogues	NA	NA	NA	Up	367431.574928263	177614.42016662	219933.102401574	170145.027608786	170039.043311319	283251.017844934	93569.5925813544	237581.626332414	308461.605699272	81010.2392457741	169092.80197888	170704.563793213	132646.288465554	192063.256461413	147335.778228351	94202.521527259	188891.401558689	137560.474969761	190046.265764796	291806.705206621	290556.321595912	189732.640604082	184710.658264909	260132.878982503	124452.889393548	168884.561813951	163217.910811486	134497.767427558	237277.251740312
BGI0458	0.679	0.016844	0.197797	1.33789598536911	DFT5:DFT1	Kaempferol 3-O-robinobioside (Biorobin)	NA	HMDB0037574	Phenylpropanoids and polyketides	Flavonoid glycosides	Flavonoids	Flavonoids	NA	NA	NA	Down	69718645.2857368	56673721.8019673	66622387.1456057	74143241.3937309	110235837.361172	78423571.2229979	67054451.2106746	71834603.3864316	86772676.8382133	68949017.5658202	68559504.2164338	60532646.5949151	110986066.390404	79537643.1541766	98376947.5786983	92405956.4781326	154293371.552497	95094263.9316401	44582349.6682662	67068694.1914363	86634940.8857848	81366866.1108178	79539464.204232	69041428.6284316	88862003.3686929	105872663.86857	67484604.8084325	93299211.5601331	68797100.7699808
BGI0472	0.6812	0.015365	0.193726	1.31601501451913	DFT5:DFT1	Kaempferol-3-O-rutinoside	C21833	NA	NA	NA	NA	NA	Biosynthesis of other secondary metabolites	Flavone and flavonol biosynthesis	map00944 Flavone and flavonol biosynthesis; map01110 Biosynthesis of secondary metabolites	Down	66033227.0582087	54512219.0744388	63462043.1027988	73731508.2761338	107305557.672021	76532362.3514819	65122503.8128064	70309066.3073332	84881449.2247162	68304427.8613245	65657876.8463585	57241855.508839	104360302.501337	78828135.9355961	89659575.1494489	86583249.6337697	147370292.579006	89263889.5268038	44123512.694101	60797628.7845304	82057742.4727742	76710870.4573031	77537109.3175256	64805117.4767283	85679949.269739	102764735.87123	64227635.5276391	91026142.5252603	64392955.363718
BGI0493	0.7085	0.034437	0.24373	1.29421879624021	DFT5:DFT1	Brevifolincarboxylic acid	NA	NA	NA	NA	NA	NA	NA	NA	NA	Down	916671.337121756	977760.754372383	1344597.87326969	1271296.76747331	897800.444543055	1333231.8585735	1222238.00644285	686651.179977716	815423.072608107	1332258.58338095	988245.992256028	1012893.81255646	2215562.95615619	1575267.59874885	1467049.11553666	1185311.31999618	1391115.4838401	1678132.42011331	1199023.00020109	1177949.17079724	1360568.19277792	1183835.32987202	1194649.66963854	623196.346903467	1089794.64710922	1001254.73558777	1188624.1662906	1235676.29933667	1204805.65046612
BGI0529	0.7616	0.015897	0.193726	1.27013839709191	DFT5:DFT1	kaempferol 3-O-sophoroside	C12634	NA	Flavonoids	Flavonols	Flavonoids	Flavonoids	Biosynthesis of other secondary metabolites	Flavone and flavonol biosynthesis	map00944 Flavone and flavonol biosynthesis	Down	3230464.77088302	4774109.68413004	5702932.81497069	4945748.99370343	5221639.0990935	4048166.12092686	4036885.56404453	4244203.58343019	4264623.90605364	4176086.53142738	3885667.5900187	4492407.12791023	5809628.81386593	4610694.01534059	4842399.78084284	4649860.4652732	3375440.51392249	5181273.21651503	3510803.4597239	3589723.25122421	3895645.00311877	3754419.6871648	3429879.03705659	3500450.95230034	4289433.65770459	5288817.06156583	3651465.55966848	4320162.84519582	4619752.37809798
BGI0554	1.7404	0.04181	0.262715	1.24522019329955	DFT5:DFT1	Calycosin	C01562	NA	Flavonoids	Isoflavones	Isoflavonoids	Flavonoids	Biosynthesis of other secondary metabolites	Isoflavonoid biosynthesis	map00943 Isoflavonoid biosynthesis; map01110 Biosynthesis of secondary metabolites	Up	390888.521699567	1069283.57057478	291635.693654047	591005.394357463	190107.879833703	272935.345751195	754958.55704201	1148277.14370773	109918.577800672	1148247.4943314	1285428.91946602	644028.712084357	220829.912802594	228027.843924752	130665.39631755	182777.657077773	217930.357050764	104738.999616894	183455.254215128	294557.85062141	292060.733096798	215369.782164831	277807.000429249	625020.935786933	432364.308864163	448816.196568908	456867.529360778	494715.014466624	401345.728931845
BGI0582	0.5587	0.024461	0.233802	1.19358261179551	DFT5:DFT1	Lycorine chloride	NA	NA	NA	NA	NA	NA	NA	NA	NA	Down	2496290.93052021	3681288.95983651	3903590.8760871	3314409.38851083	2835540.52041287	3960354.6730343	2272118.17887725	1761376.33956808	2403624.84572309	3958562.79568434	2203209.72854288	3054998.94093479	6145204.68605544	8112303.96733431	5342700.97250512	7020736.97984688	4205758.61220486	10190504.4251713	2965824.81136524	3515794.50108824	5368253.5684057	4343207.0048728	5176119.77614828	1545422.53859717	3072628.35161766	3723678.55801608	3681288.95983651	4041799.02222876	4400575.06668645
BGI0616	4.1585	0.002188	0.179854	1.16600899809786	DFT5:DFT1	Norisoboldine	NA	HMDB0033357	Alkaloids and derivatives	NA	Aporphines	Alkaloids and derivatives	NA	NA	NA	Up	14558049.0305806	16918027.5001305	6468881.80540078	2269583.47494128	11121982.2502454	8056339.13895188	5286249.55626765	21651021.2753963	2119048.4482361	7207978.33560246	10608641.2344609	7180529.9808051	1424631.60923422	2083349.73907313	3050976.60188636	3686857.98469321	1769105.91029866	991877.952537779	5189889.18592381	6375055.51313974	14569623.6214837	16489501.2913122	3105619.02295637	8359168.7510064	6518498.39425205	4539566.06636804	6263939.73362081	5970302.40028572	6941352.33593869
BGI0621	0.7266	0.042494	0.262715	1.1657432648017	DFT5:DFT1	Pogostone	NA	HMDB0030703	Organic oxygen compounds	Carbonyl compounds	Organooxygen compounds	Organic oxygen compounds	NA	NA	NA	Down	360273.989385378	555017.621856491	357019.60430856	528174.053770206	580876.299814612	581076.737661436	414993.117313368	234834.004748748	316887.743399608	574892.903079956	451533.906291786	380468.095288876	634537.342659704	465400.343800989	466441.686086093	415299.680244202	399103.293490732	712711.415513473	510603.469921995	355377.552378162	284603.381463372	432032.400100925	390745.687454222	274387.811329766	429930.397453568	440460.175300273	421615.74286017	399561	356884.616562003
BGI0661	0.6186	0.038322	0.250005	1.12047730526036	DFT5:DFT1	Alisol C 23-acetate	NA	NA	NA	NA	NA	NA	NA	NA	NA	Down	4049898.53662398	2333550.03635812	4114437.45541917	5471123.87040727	3318675.1518145	4608977.07146118	10128119.6448366	3430675.43399061	4328763.13096165	3473881.00846218	4248649.66651473	9756054.45984737	7399337.74083341	4651278.36038454	4817750.46447346	5886196.56228997	12552242.5437008	8159109.19126808	4317776.44700667	4982826.22775185	4275722.97568247	5186355.50160106	4186758.04878986	3937031.87213259	5787241.70355549	5389941.8514759	5023044.02645268	4693739.00430546	5378703.71460323
BGI0687	0.8282	0.003767	0.193726	1.10167962085212	DFT5:DFT1	Isoanhydroicaritin	NA	NA	NA	NA	NA	NA	NA	NA	NA	Down	543657.887093277	553649.127434275	377834.081572425	468416.978168068	447650.702423925	500426.726656092	423879.965828212	482530.871672654	468453.542784723	383000.180756131	424442.852012007	365281.499729092	683016.97781318	631926.189744239	540462.299408879	632460.786054708	563648.835990232	639729.631984578	529653.948903255	478188.830945692	534405.788637424	569024.723462216	447412.938135743	498280.47027261	699751.496548917	487509.064139881	562125.669383876	544623.388443162	533227.743194579
BGI0719	1.3361	0.048114	0.277522	1.07409029169548	DFT5:DFT1	Sparteine sulfate	NA	NA	NA	NA	NA	NA	NA	NA	NA	Up	1323851.05045574	1374782.84415407	1217688.42813947	1811266.00322535	1719997.54727018	1738467.52671221	1499397.19844448	1690145.96219653	1949136.80600958	1946688.51665035	1991216.51156687	1447349.02618008	1396985.63562545	1118883.61414605	1017498.83168093	1125761.17363563	1333961.09226317	798661.741412618	1423598.73448499	1708380.3143608	1281259.28511722	1320605.24005158	1157078.68922134	2183842.89850561	1209189.99441573	1097589.18625501	1215505.27751968	1511340.25809247	1076020.23820161
BGI0725	1.4722	0.009809	0.193726	1.07052749139663	DFT5:DFT1	Desoxyrhaponticin	NA	NA	NA	NA	NA	NA	NA	NA	NA	Up	13790197.0601538	13823159.3077669	11074828.2742188	11186841.8487853	11974979.9737393	10030062.9427304	8509541.56194646	14019053.6762617	10718461.5550412	18861486.170686	17642116.5655431	12778288.3271964	13040953.8752143	10783989.3827982	19397611.1781187	13651516.5820249	9782446.0570319	10192402.8020159	19919371.1863434	15770969.313451	20961203.7751406	20143874.7971383	15074306.6300958	21267616.0648989	12700566.5330706	15178478.3351038	12061061.687173	11852911.3656145	13347336.7029645
BGI0731	2.4085	0.010383	0.193726	1.06838990710816	DFT5:DFT1	Harmaline	C06536	HMDB0030310	Alkaloids	Indole alkaloids	Alkaloids derived from tryptophan and anthranilic acid	Alkaloids	Chemical structure transformation maps	Biosynthesis of alkaloids derived from shikimate pathway	map01063 Biosynthesis of alkaloids derived from shikimate pathway	Up	808097.432867292	937712.335312261	863927.217797069	419824.062260865	683368.230529231	1003020.10420644	983259.408450166	1368269.11653052	379223.679873028	1154742.23076341	2387315.32161445	308323.109319422	245780.995013961	294150.672352068	387807.904358278	208783.244626511	143043.044651731	120858.263433191	459080.361337477	441233.659084939	519344.418729626	985051.892430026	227899.975194353	740367.008244824	631799.560329118	637691.023213313	633104.971041555	761134.044433655	608549.051077181
BGI0785	2.85	0.000806	0.179854	1.01429000765642	DFT5:DFT1	Madecassoside	NA	HMDB0040122	Lipids and lipid-like molecules	Terpene glycosides	Prenol lipids	Terpenoids	NA	NA	NA	Up	409110.801115638	409014.472499696	533201.173599932	358668.448079431	564691.670083627	793172.944081516	293785.393640452	388454.723118962	1250393.29387281	297956.504003966	304086.850917167	207053.238122028	469138.383144459	334237.207940046	485567.512916919	478326.804566483	333247.596433238	204788.716369706	659909.548074726	746712.648953284	1870528.10334933	1435525.65783334	994569.064839322	862916.969447382	295735.964409374	508221.91610643	557929	592366.455275529	569160.590144219
BGI0811	1.5156	0.023558	0.233802	0.991954154813772	DFT5:DFT1	N-Methyltyramine	C02442	HMDB0003633	Alkaloids	Tyramine derivatives	Alkaloids derived from tyrosine	Alkaloids	Amino acid metabolism	Tyrosine metabolism	map00350 Tyrosine metabolism; map01100 Metabolic pathways	Up	6850956.17129865	6720814.85762835	4639054.92123158	3660673.68135317	7485073.43603339	7424477.8218671	3879439.53329795	4092356.57261377	2339729.51260815	3087906.48970464	3842921.8767219	3623927.44220882	2301841.08122956	2036141.52424222	2775440.96451252	2456017.82080672	2529580.32552857	1579896.96750797	3536344.98766621	3181834.65257704	3349753.9223778	5503776.96949651	2268956.59581056	2891248.4272931	3532556.01910586	3417781.04001637	3485899.28809696	3441551.61116866	3338502.88916222
BGI0822	2.0446	0.027767	0.23394	0.990245073473627	DFT5:DFT1	Caudatin	NA	NA	NA	NA	NA	NA	NA	NA	NA	Up	754563.104587272	1302522.5372877	788638.883792604	589785.347939188	476620.085334659	1538832.75430524	172840.989962494	1232303.05665881	917265.162889656	749054.769432695	1342075.68554943	229509.230711068	289561.819150363	593533.708317844	396394.392389341	353514.835493819	453453.421758154	93680.5164102653	919411.341582581	947927.890559429	757694.965166824	568077.337951941	401351.689551301	863127.131517729	564846.353508819	636393.516611986	651538.235410067	619375.126601376	595437.696017966
BGI0828	1.763	0.00173	0.179854	0.985818344029976	DFT5:DFT1	Isovitexin	C01714	NA	Flavonoids	Flavones	Flavonoids	Flavonoids	Biosynthesis of other secondary metabolites	Flavone and flavonol biosynthesis	map00944 Flavone and flavonol biosynthesis	Up	954728.369569565	1113550.56376005	870986.442478246	639176.228801545	776577.020051781	1171785.61373867	812803.598380837	991410	449355.520386819	759424.279795073	858647.285226691	581447.877614763	199580.247691266	351700.23491161	281773.658356445	216580.104298285	368512.555753828	262976.011061843	494188.960940652	441112.176749496	445696.196350753	596144.93504754	351842.503280245	634868.833204499	563124.135095506	744419.309007111	521650.636217744	629172.665041117	844837.28908443
BGI0830	1.4443	0.03268	0.24373	0.980984303084922	DFT5:DFT1	Oxypaeoniflorin	NA	NA	NA	NA	NA	NA	NA	NA	NA	Up	51839.1375251065	72142.4642911176	61764.2066452022	72078.2844820461	70900.9038647605	89852.7649375478	50314.2505350194	75568.2995760988	80203.7082337236	49711.6340269518	84833.2237071289	48112.9860774517	34455.2417442806	44029.3152230764	50150.4188104803	39276.3043002455	68794.780718422	31098.3332939427	58545.4804350786	80238.4690132408	51447.6380367619	61787.328324422	47714.3555257927	87048.4926829064	57101.5670153769	56687.6499424824	57362.9120428051	58618.745698223	50975.7458295264
BGI0838	1.9266	0.007576	0.193726	0.976712641453329	DFT5:DFT1	Asperosaponin VI	NA	NA	NA	NA	NA	NA	NA	NA	NA	Up	650426.311073833	1272182.82587852	1141002.96574361	1137778.33130608	1072470.62404667	875666.987369114	797314.423753887	830718.486588923	1542807.68292198	536609.073521491	853621.882166351	1071202.70440099	437011.746730384	429030.213289468	607734.223796108	340724.774570212	486774.271611287	389217.487110304	633642.204815047	686735.960978852	1373195.54350471	1008070.23708076	499891.238098765	982094.784703011	909956.511105343	693414.895490622	885514.678523256	682764.769050326	717430.561963805
BGI0843	0.6765	0.015336	0.193726	0.959276616010219	DFT5:DFT1	Kaempferol 3-glucorhamnoside	NA	NA	NA	NA	NA	NA	NA	NA	NA	Down	67853024.5456009	55330286.0331721	66908310.7444523	74122704.2956746	110023302.469571	74954506.671108	65730694.0856864	71067154.4876829	82444758.6951895	67750023.4999228	68819556.8138049	61244887.0314416	107012725.007796	78737397.2878633	94356694.9438029	92760120.550204	150101796.041261	95013637.2385291	43166327.4460687	64472403.1686023	84550454.1925052	79574530.0838237	78481265.2006875	67848434.0832863	87896939.8003671	104012563.130274	66685036.8124177	92692259.6200046	66407406.227605
BGI0845	2.0408	0.035916	0.246025	0.956082172074486	DFT5:DFT1	4'-Demethylpodophyllotoxin	C10553	NA	Phenylpropanoids	Lignans	Lignans	Lignans	NA	NA	NA	Up	53653.808592264	65758.0576741436	66386.7	64459.8190681037	70573.0896806644	96928.3249280449	122695.038751469	290639.626901144	25729.5050014591	259301.385569613	172649.019326169	63558.0265647311	31291.5853523062	57227.7029974931	31274.879830113	35979.948570287	18878.8938091611	17017.6341507462	39008.2271092342	27466.0516588932	78586.3587678043	100904.601576317	48735.7792268476	96454.8374678245	86938.6078254741	78149.669225883	81740.3424782161	109657.41200986	97497.9628190707
BGI0921	0.5587	0.024461	0.233802	0.891437571130046	DFT5:DFT1	Lycorine	C08532	NA	Alkaloids	Isoquinoline alkaloids	Alkaloids derived from tyrosine	Alkaloids	Biosynthesis of other secondary metabolites	Isoquinoline alkaloid biosynthesis	map00950 Isoquinoline alkaloid biosynthesis; map01063 Biosynthesis of alkaloids derived from shikimate pathway	Down	2496290.93052021	3681288.95983651	3903590.8760871	3314409.38851083	2835540.52041287	3960354.6730343	2272118.17887725	1761376.33956808	2403624.84572309	3958562.79568434	2203209.72854288	3054998.94093479	6145204.68605544	8112303.96733431	5342700.97250512	7020736.97984688	4205758.61220486	10190504.4251713	2965824.81136524	3515794.50108824	5368253.5684057	4343207.0048728	5176119.77614828	1545422.53859717	3072628.35161766	3723678.55801608	3681288.95983651	4041799.02222876	4400575.06668645
BGI0935	0.6066	0.048617	0.277522	0.875290513743207	DFT5:DFT1	Indirubin	NA	NA	NA	NA	NA	NA	NA	NA	NA	Down	632784.072831732	453951.457745843	818440.830458791	694864.733086287	567988.941664775	1016694.25926106	1306518.92580757	2019373.01481977	475216.683789846	1720299.75562121	1773163.02363453	1521363.93721318	1995673.61727129	1673323.18719224	821252.972417151	1156060.55301648	909316.083196161	735805.023798772	859618.501889504	475252.394291993	604989.109592987	780449.747578272	1131193.84874961	571314.973991933	976987.375034461	930681.40232836	1114668.38574946	986373.124729713	936504.026933362
BGI0937	1.5868	0.015206	0.193726	0.873424446695097	DFT5:DFT1	Casticin	NA	HMDB0030660	Phenylpropanoids and polyketides	O-methylated flavonoids	Flavonoids	Flavonoids	NA	NA	NA	Up	437833.051219673	496116.291443655	287221.67357076	192586.742018599	507973.729499482	364962.885073225	304591.981812725	415432.954308641	616329.669424264	275133.916420379	623410.377996442	381224.849063503	233498.743370327	373995.446774734	263070.69688587	335161.609831432	592497.694786806	307437.749109708	731644.657458274	691708.147071951	428127.473941478	442715.804336666	480840.521914272	566172.371816022	357685.694218393	343815.622524221	366210.449354434	331068.341602214	295079.170355438
BGI0942	1.4544	0.034988	0.24373	0.872844208839586	DFT5:DFT1	Taxifolin	C01617	NA	Flavonoids	Dihyroflavonols	Flavonoids	Flavonoids	Biosynthesis of other secondary metabolites	Flavonoid biosynthesis	map00941 Flavonoid biosynthesis; map01061 Biosynthesis of phenylpropanoids; map01100 Metabolic pathways; map01110 Biosynthesis of secondary metabolites	Up	2057794.09978807	2464331.53629782	1671814.5875438	1917189.55129869	2016751.12003979	2168197.83889215	1941002.54570698	1823928.5509238	2047465.12780338	2411262.71585642	2523918.84476422	2297115.9477848	1308696.48843249	1136613.78455412	1211469.8973361	1055853.34573943	1173024.69057115	582864.775808171	1498468.54026168	1483436.75032566	2036809.2506602	1715607.26505261	987033.407722718	1686608.99288634	1519618.88041402	1518576.91802399	1677597.03040154	1718669.16933777	1398991.57385689
BGI0944	0.6964	0.032349	0.24373	0.866254384371886	DFT5:DFT1	DIHYDROKAEMPFEROL	C00974	HMDB0030847	Flavonoids	Dihyroflavonols	Flavonoids	Flavonoids	Biosynthesis of other secondary metabolites	Flavonoid biosynthesis	map00941 Flavonoid biosynthesis; map01061 Biosynthesis of phenylpropanoids; map01100 Metabolic pathways; map01110 Biosynthesis of secondary metabolites	Down	139703.120990626	98581.9665969873	33387.6894181787	84061.4082099022	109756.014783423	115953.539047154	86749.8462899252	156530.852426086	145060.579346998	56394.8337929327	88172.2821458829	110812.063324331	104550.828076276	87679.909028142	124284.065356054	131708.727956075	137627.311135241	186582.99037223	79282.284824364	100680.632913768	64483.7141820764	70068.670197449	107450.938874904	115922.426014449	108486.981020814	86567.7109162806	110359.279743944	120811.903004516	92093.9917816152
BGI0978	1.5161	0.028806	0.23394	0.840193478229255	DFT5:DFT1	Ononin	C10509	HMDB0033987	Flavonoids	Isoflavones	Isoflavonoids	Flavonoids	Biosynthesis of other secondary metabolites	Isoflavonoid biosynthesis	map00943 Isoflavonoid biosynthesis	Up	4969432.29524334	3359021.82821168	4128190.82126534	4180538.4000509	2922353.02044415	4945912.75474164	2814924.56701534	8621883.3034972	1337745.40581133	6409623.49096186	8707179.57460784	1971967.73584892	2614309.4772578	2461363.06604744	4180770.91273141	3057230.96076374	2911081.47393808	1961946.18365315	2512817.17728643	3842824.94810197	5504196.28966429	3892797.59732633	4726173.01886116	5577352.13831274	2164032.31441873	4307954.24687326	4676377.52623554	3756506.01581609	4920272.11299899
BGI0980	1.9085	0.025601	0.23394	0.836540776451163	DFT5:DFT1	Daidzein	C10208	HMDB0003312	Flavonoids	Isoflavones	Isoflavonoids	Flavonoids	Biosynthesis of other secondary metabolites	Isoflavonoid biosynthesis	map00943 Isoflavonoid biosynthesis; map01061 Biosynthesis of phenylpropanoids; map01110 Biosynthesis of secondary metabolites	Up	1523507.75821156	1.80313e+06	2140680.87599309	2217675.85460853	2109442.53704367	1548946.49964183	3452952.13583771	537405.52951998	1140707.81619295	2680711.3217022	1335834.76912937	3336052.73203838	3429071.74068981	4918821.97560724	2281804.69609392	2014207.81422165	1006977.24935684	1708955.05067783	5877547.04473961	5404288.94351694	6201354.59878039	5911060.93432455	2921575.47888273	2998623.20102218	2403055.9803582	2059932.50611893	3140621.87648247	2706545.67313608	3147683.56851881
BGI0983	1.4879	0.028859	0.23394	0.832460208987755	DFT5:DFT1	Harmol	NA	HMDB0034217	Alkaloids and derivatives	NA	Harmala alkaloids	Alkaloids and derivatives	NA	NA	NA	Up	1641044.72828282	1169992.40558629	1084720.67205074	802736.995576424	1398459.65702233	1591631.95930568	940902.736478366	1785273.79860607	1199591.49671051	1126653.9454129	1603545.58110671	1196130.4215594	468827.902433765	741714.632089516	735030.826384499	631316.845253444	1208772.30674981	471260.07728938	989203.699787296	1322179.38032603	874244.258453768	1077105.39581245	833160.83687628	1238063.69498869	1140151.84167383	1278511.61659781	948220.990465147	1157831.55180716	938073.591727733
BGI0987	1.8277	0.02426	0.233802	0.832130548770695	DFT5:DFT1	(+)-Pinoresinol	C05366	NA	Phenylpropanoids	Lignans	Lignans	Lignans	Biosynthesis of other secondary metabolites	Biosynthesis of various secondary metabolites - part 2	map00998 Biosynthesis of various secondary metabolites - part 2; map01061 Biosynthesis of phenylpropanoids; map01110 Biosynthesis of secondary metabolites	Up	749266.144077792	824091.185221136	666535.899941363	419375.731950535	467689.10526874	742223.573856357	589993.81439047	491481.826481122	897564.965179664	223156.695391534	321154	510607.785151781	354664.348040118	765408.860182346	312986.975449147	272222.789711354	384092.395563774	176421.709268146	1016931.36608073	829092.397515503	382808.560320154	634370.662694361	515834.153726035	762140.011017677	440265.673936201	411526.171871145	299139.546781991	663430.451715766	576646.435089772
BGI0993	1.5633	0.026665	0.23394	0.831048398195442	DFT5:DFT1	D-Fructose-1,6-diphosphate	C00354	NA	NA	NA	NA	NA	Amino acid metabolism	Phenylalanine, tyrosine and tryptophan biosynthesis	map00400 Phenylalanine, tyrosine and tryptophan biosynthesis; map00680 Methane metabolism; map00710 Carbon fixation in photosynthetic organisms; map01100 Metabolic pathways; map01110 Biosynthesis of secondary metabolites; map01120 Microbial metabolism in diverse environments; map01130 Biosynthesis of antibiotics; map01200 Carbon metabolism; map04152 AMPK signaling pathway; map04922 Glucagon signa…	Up	75974.1605983758	113863.487645058	72481.813434305	75422.3876164736	125881.51622656	79774.9950576926	141129.854178283	86348.6805002651	78163.0030094237	90546.1617848456	115395.937883085	118414.229312519	60693.9057264674	101365.377606459	65494.6788039307	47617.0375810416	88523.0427415209	67918.6664554184	95784.8043456879	163981.51933988	92986.6503601592	129321.434689189	67727.7812640055	124954.087916375	69576.8374967442	81143.3851398696	66538.5162936492	73007.6579712247	109672.721873075
BGI1004	0.6569	0.01962	0.216965	0.816211211641541	DFT5:DFT1	Chrysoeriol	C04293	HMDB0030667	Flavonoids	Flavones	Flavonoids	Flavonoids	Biosynthesis of other secondary metabolites	Flavone and flavonol biosynthesis	map00944 Flavone and flavonol biosynthesis	Down	1386462.81886855	883557.969926485	648077.956588174	360721.107931176	1067099.51472263	440698.184489304	821167.833205382	699050.881607084	1624656.04200808	750439.25007836	1100150.09176028	1234783.14086275	948465.809742481	1116034.08415671	1120654.76740248	1631161.24383203	1459639.27565217	2069282.16279342	832144.00171725	810344	980750.122129419	962970.522459787	1090431.04580573	805226.419712574	979850.858047007	844023.121907282	936080.629597534	977120.172570327	863137.999201025
BGI1021	1.6225	0.016016	0.193726	0.806571480245836	DFT5:DFT1	Hydroretrocortine	C07369	HMDB0014998	Lipids and lipid-like molecules	Hydroxysteroids	Steroids and steroid derivatives	Steroids and derivatives	NA	NA	NA	Up	381097.263291067	646742.86119217	278606.834630695	255585.025274105	477534.834729007	338605.640772066	424273.737930763	535197.681504715	694978.297685372	378349.002321744	580784.774715416	474557.251539978	249629.535326584	293856.707285397	274903.862396473	294320.916312616	552682.548605834	219980.404053944	665235.815568374	692268.929165867	369787.582211408	414456.080109613	390213.210876665	527039.769747599	381977.624258228	389342.549902788	296308.619376589	338215	291246.74213982
BGI1024	0.4723	0.02185	0.230265	0.805302625276245	DFT5:DFT1	Imipramine	C07049	HMDB0001848	Organoheterocyclic compounds	Dibenzazepines	Benzazepines	Organoheterocyclic compounds	NA	NA	NA	Down	51330.5802986325	42076.4517663773	57028.4979856391	60438.4956756838	31529.2899610765	55594.8461382244	71891.1901830115	58757.5451296923	51454.6933340143	54919.3430757386	47994.0405464414	64628.9682904308	92330.4696462115	90305.2101892539	60332.4918882178	83537.7821975789	59701.1480152304	230413.883191743	57783.8089717886	47351.1147483971	60464.4011614289	34049.0920256021	62577.1333046718	28980.0757913133	62778.3999702186	63094.4579557098	59357.6510910563	60909.4180082206	56646.7505749089
BGI1068	1.3549	0.02006	0.216965	0.758621084087023	DFT5:DFT1	2-Methylmalonic acid	C02170	HMDB0000202	Organic acids and derivatives	Dicarboxylic acids and derivatives	Carboxylic acids and derivatives	Organic acids	Nucleotide metabolism	Pyrimidine metabolism	map00240 Pyrimidine metabolism; map00280 Valine, leucine and isoleucine degradation; map00640 Propanoate metabolism; map01100 Metabolic pathways	Up	3408647.70081093	3819612.38459197	3149954.72817187	3704642.60033604	3391128.17323526	3318702.22922493	4098587.80041653	3586190.5834654	4020207.63771372	4064957.59629722	3533494.45406297	3688959.28053329	1810557.10334128	2557209.62502997	1885004.59517278	1842023.65103769	2592780.06166312	1384241.48816651	2704838.79072635	2621598.61562373	2488038.87741313	2474640.9893277	3430584.6191375	2636104.24391984	3811765.76435734	3454969.6662468	3295126.23572177	2897028.51485816	3038655.68359969
BGI1093	0.7083	0.008502	0.193726	0.734701686415349	DFT5:DFT1	Diosmetin	C10038	HMDB0029676	Flavonoids	Flavones	Flavonoids	Flavonoids	NA	NA	NA	Down	1693342.38427115	1055269.80755395	857568.915732237	466497.662460145	1285026.38445498	547571.982456312	1092859.31032701	798669.866266396	1896514.45373707	908962.686706339	1430394.0214745	1415206.41635756	1132632.61796919	1323454.33318868	1411471.08358196	1909455.95090168	1743302.64324064	1711922.35971489	903810.658458591	1036987.94047674	1152002.8371959	1004735.93223291	1415302.49688854	1026588.64241447	1113345.39411045	1073225.9894647	1155156.11803784	1003360.60615998	997787.27388887
BGI1107	1.6576	0.014905	0.193726	0.707205045977467	DFT5:DFT1	Isopsoralen	C09060	HMDB0033930	Phenylpropanoids	Furanocoumarins	Coumarins	Coumarins	Chemical structure transformation maps	Biosynthesis of phenylpropanoids	map01061 Biosynthesis of phenylpropanoids; map01110 Biosynthesis of secondary metabolites	Up	5474717.59932058	6844407.96047802	7277226.70875307	6528072.55157182	4594309.70337181	7061071.16542226	8423014.77265533	8398672.42292135	2496051.20195809	8769251.28030625	11339214.7294186	6358210.5861734	5356263.0537533	5691104.68316974	5095060.31975499	3327794.03285642	2522343.16906442	3643548.25252239	5421674.17863699	5569479.15073977	8061696.91960222	8665403.0623649	5061766.88802284	9715252.24701461	6001200.80037244	7272236.05625205	6414675.38411959	6966717.77625887	7307089.61442534
BGI1127	1.4444	0.002631	0.180224	0.692782724558779	DFT5:DFT1	Scutellarein	C10184	NA	Flavonoids	Flavones	Flavonoids	Flavonoids	NA	NA	NA	Up	53524.1162875206	54822.456759955	36339.4887002052	38888.1921170887	51534.6505273889	53796.0733015391	44170.9225792615	33008.6047119193	59702.7684420653	48493.0655470856	50353.9621365363	66578.2849331082	50767.6547698652	56979.8711347155	59329.3220359757	57693.7512005982	62655.0619148142	38320.3429266682	79242.0824789407	74242.8862761032	76460.7709052617	73741.8002327881	66750.8993298944	100070.049647629	52496.2055619685	60122.3999667833	47135.2343566199	51715.6382071049	55399.6042575166
BGI1134	1.8504	0.014921	0.193726	0.685714349105239	DFT5:DFT1	Sinapic acid	NA	NA	NA	NA	NA	NA	NA	NA	NA	Up	11587482.5324071	7168835.22253458	6363295.31302596	9319841.14330411	6849557.38104574	9189593.87803015	2838978.48618776	8936567.81146469	8729386.92833309	1956610.22524485	7985198.26973913	5478224.18905959	3444103.6744445	3931053.21838782	6174501.35752366	3608090.63632827	10082674.8011992	5398265.28335764	8670213.83506747	14637326.8364503	14710080.6556761	7477750.74371871	7060264.86263702	7840306.19635957	6141666.78220484	7107685.04835239	8644625.62090858	8326810.47784792	8025426.11296863
BGI1141	1.2969	0.018008	0.205591	0.670008928047605	DFT5:DFT1	Esculin	C09264	HMDB0030820	Phenylpropanoids	Coumarins	Coumarins	Coumarins	NA	NA	NA	Up	4501138.91279622	3486251.89505706	3249472.53253734	3744225.86192722	5899305.79751366	4808088.4589976	6187307.22647535	7042144.83250776	3279923.74154788	6423925.76397274	5288177.83110926	5949754.42550106	3045147.12227389	3660517.38210327	4021523.24942658	3353945.12164742	3579030.03019285	3801564.46813742	4480405.79974265	5231521.42900762	4199882.30270768	5284641.30626736	3356594.67036633	5280271.0690839	3653124.08705567	4091469.50358181	5566037.00288893	4009550.08697133	3839965.48927829
BGI1172	0.6721	0.004974	0.193726	0.630285347361708	DFT5:DFT1	Tectorigenin	C10534	HMDB0042024	Flavonoids	Isoflavones	Isoflavonoids	Flavonoids	NA	NA	NA	Down	1310454.95869493	940538.656431475	612169.587182275	467980.19735051	1281854.32571868	496737.50159298	924948.926875604	733503.525714897	1675721.15597352	819120.443527841	1120945.45945281	1390781.68152672	993825.418146335	1201338.66961693	1294692.62606406	1580691.37844573	1787464.39755135	1506824.06189053	879017.763381058	939535.792659453	882634.453060862	889594.047708483	1127590.01487869	903472.941901335	928500.832091159	935732.621123054	901886.777665611	984459.550838524	952954.292355397
BGI1178	0.5465	0.014306	0.193726	0.622759662384443	DFT5:DFT1	Shikonin	NA	NA	NA	NA	NA	NA	NA	NA	NA	Down	184952.459755819	248237.285443069	267519.427484112	334657.052606519	129405.736089005	273181.371455309	518401.375639046	170264.317130922	179920.918247348	269313.298836775	233553.445249042	522247.941984268	758794.564079446	567262.45799821	401768.516597781	666282.298955241	391442.801123121	1048756.82749704	343447.550401321	348779.466340997	361975.426718633	471090.994130405	351881.983482764	218201.300249915	379457.208726416	382729.99160149	407090.877576895	413331.960496805	382320.071748914
BGI1191	0.6871	0.029029	0.23394	0.604368399950571	DFT5:DFT1	Eriodictyol	C05631	HMDB0005810	Flavonoids	Flavanones	Flavonoids	Flavonoids	Biosynthesis of other secondary metabolites	Flavonoid biosynthesis	map00941 Flavonoid biosynthesis; map01100 Metabolic pathways; map01110 Biosynthesis of secondary metabolites	Down	160467.165339817	109872.045580264	66224.4517731731	89526.4181988175	111671.597402956	113745.110203146	80583.1657963882	144578.060095286	137158.916918482	85327.1771519754	108397.847923533	84012.3378525822	143253.364771424	91959.568338185	145113.464330325	119352.160388736	160956.624744734	179414	84584.6482207335	110244.60586777	73549.0067099979	64104.2111707272	108485.522643465	136213.680048897	104849.875924205	85896.3152394181	124349.80503731	116992.778592751	83566.7153751471
BGI1212	0.6028	0.006597	0.193726	0.588275908718742	DFT5:DFT1	L-Glutamic acid	C00025	HMDB0000148	Peptides	Common amino acids [Fig]	Amino acids	Amino acids	Amino acid metabolism	Arginine biosynthesis	map00220 Arginine biosynthesis; map00250 Alanine, aspartate and glutamate metabolism; map00330 Arginine and proline metabolism; map00332 Carbapenem biosynthesis; map00340 Histidine metabolism; map00430 Taurine and hypotaurine metabolism; map00471 D-Glutamine and D-glutamate metabolism; map00480 Glutathione metabolism; map00524 Neomycin, kanamycin and gentamicin biosynthesis; map00630 Glyoxylate a…	Down	336978.392095566	271165.269075268	404728.567264752	518519.727766733	310299.167888579	399455.22459062	692265.045704282	422546.357377801	192830.995771568	1268843.89309726	399348.506634597	537717.47561827	503538.834175088	348577.12429453	483207.944391223	488988.533525634	567055.746270583	626158.281951681	201770.138930129	317639.494355663	285956.812598578	472115.987644518	322608.93178464	218833.909310151	479505.12292172	409398.772959561	419499.873722799	419455.79811714	417276.762144021
BGI1236	1.8339	0.008993	0.193726	0.556455797896855	DFT5:DFT1	Stevioside	C09189	HMDB0034945	Terpenoids	Kaurenes	Diterpenoids (C20)	Terpenoids	Chemical structure transformation maps	Biosynthesis of terpenoids and steroids	map01062 Biosynthesis of terpenoids and steroids; map01110 Biosynthesis of secondary metabolites	Up	1201855.52445921	1818801.31321867	1757222.43286124	3823112.04742139	2515239.10700796	2394028.54629427	4024110.92061942	481594.10335072	1187908.43232221	2112543.49912911	1087748.97285077	2215932.14608314	1689516.29974147	2520944.63530872	2311299.30266512	1464241.21524757	1199353.7569997	1195796.33613874	4283043.79366069	3286180.61615717	3496807.72011927	3801579.79964377	1756110.78972131	2414017.06821771	2103582.64471172	2475264.56609381	2129288.20216355	2096356.30296521	2036343.67188206
BGI1299	1.4322	0.00678	0.193726	0.47680770132914	DFT5:DFT1	Sinomenine HCl	NA	NA	NA	NA	NA	NA	NA	NA	NA	Up	5330708.08109292	3749189.09141876	4902910.30639821	6128256.41060755	7968761.96036677	5139302.88415879	13238689.7559155	5518375.6569463	3940103.21286478	6407511.73514281	7735867.17281689	11476259.6743001	5445281.72915211	4330651.52045833	4468625.15293872	4019653.44328835	4961649.13548654	4473895.94787685	6162729.44457394	6731716.60615299	7126859.92667619	6236402.20436782	4686241.32479593	8726771.93193177	5373906.33535623	5518755.31412415	5619344.98751289	5657877.36322403	5775918.33317207
BGI1309	1.5386	0.044563	0.266751	0.469802666856688	DFT5:DFT1	Schisandrin B	NA	NA	NA	NA	NA	NA	NA	NA	NA	Up	208857.71299785	201126.864958306	217494.495452377	328204.036008657	189219	248914.185140517	144085.158097228	135534.241016985	141272.702383861	68961.4722538392	128054.572666436	93964.1567436859	103555.463444933	99823.6703042453	213730.68591377	106209.88611316	237132.81970333	110881.562969995	241594.364996469	259848.261324915	260854.169941854	251390.306775749	121757.956879869	205167.00619002	159692.505774175	186191.212839233	152799.746291604	168123.713666437	189403.052977671
BGI1314	1.5107	0.006882	0.193726	0.468979092235297	DFT5:DFT1	Quinidine HCl	NA	NA	NA	NA	NA	NA	NA	NA	NA	Up	14373606.1492505	21381297.9314045	16148213.7153104	15627816.0610745	12538281.2595248	23004222.6467094	18282524.6700972	13236520.137682	14803241.1637205	12967411.3783745	17722034.8874044	14263342.441279	10924582.403625	13527508.4881854	14080958.3081149	10686925.7604836	16930239.5476571	10363739.1978044	19323528.9651752	21698750.1822797	21367166.2529691	19059717.4838063	12232847.6175648	21910285.3074719	12282620.888411	14589203.6033623	13916140.6732354	14487252.720762	15038912.1655283
BGI1354	4.9071	0.03685	0.247349	0.445762010252166	DFT5:DFT1	Picroside III	NA	NA	NA	NA	NA	NA	NA	NA	NA	Up	885107.089505115	210485.846256901	221258.534805296	502687.473084148	312883.421880976	199648.698390217	989541.241112752	1252127.25666128	283510.180267734	1830828.66859836	1209617.39926434	584707.999902777	114358.365819965	138131	150029.400296393	93414.8079053359	121022.836654514	22375.1456641204	164700.316800224	173641.205649079	214114.962451952	1048709.38435915	129225.789033172	1406883.27725468	568584.707747306	521674.440922158	465823.341111203	547139.718051648	468531.409846271
BGI1373	0.5981	0.039269	0.252181	0.421788220985418	DFT5:DFT1	Glycyl-L-tyrosine	NA	HMDB0028853	Organic acids and derivatives	Amino acids, peptides, and analogues	Carboxylic acids and derivatives	Amino acids, peptides, and analogues	NA	NA	NA	Down	3655333.6976246	3068289.93992878	4774998.06080881	4177927.16473054	3973649.63070587	3704275.56951075	4958389.58896775	1739931.65805704	3248402.34604467	7092337.55604123	3101665.31652041	5425380.64729945	10969389.0316781	8043931.34056827	5799000.95452161	8319671.72511389	3750053.69057802	10770247.6853311	5027267.43903695	4035314.32215924	4446626.27904553	4444377.55582813	7107748.41082501	3441861.37593127	4593638.17898079	5069910.5684722	4925917.23208954	4709648.34530961	5309007.91683429
BGI1404	0.7902	0.028352	0.23394	0.407825312062485	DFT5:DFT1	D-cycloserine	C08057	HMDB0014405	PK Polyketides	Null	PK14 Non-ribosomal peptide/polyketide hybrids	Polyketides[PK]	Biosynthesis of other secondary metabolites	Biosynthesis of various secondary metabolites - part 3	map00997 Biosynthesis of various secondary metabolites - part 3; map01100 Metabolic pathways; map01130 Biosynthesis of antibiotics	Down	48982304.0297982	36900995.9302287	34207736.8047823	41495916.3916381	42973639.6366669	36323248.8814306	33249546.2154251	64600114.5958369	54028774.801413	30057672.4233257	59949115.0578243	37300373.2811701	83524595.4366488	74450227.9213725	58923064.4856729	77102485.0195706	85074785.7557972	57280265.4228129	65751909.4884859	67327753.4311279	54799182.1549042	53476616.5541375	56543999.5631359	46901673.9371804	31155977.0102982	55603525.0944568	50920885.6799333	38762668.5727031	55594875.1289725
BGI1423	0.5717	0.028673	0.23394	0.382454967036703	DFT5:DFT1	Pinoresinol 4-O-glucoside	NA	NA	NA	NA	NA	NA	NA	NA	NA	Down	461382.927122722	470263.150983971	391621.408675914	1104831.82824323	648580.798001024	658844.070133667	363043.383873886	325644.813414459	973091.562656055	291502.842913967	379246.894393235	477526.834432376	1059993.32202376	885214.644963791	1004052.92429519	954103.825294359	2403601.49275591	1472879.91567758	461773.918480838	1284063.37725993	915714.251181426	621739.486850085	563286.320214589	601028.494180265	787472.573470851	529087.35799954	632962.350130172	644665.793694726	538512.043570334
BGI1452	3.8096	0.001922	0.179854	0.352920831603316	DFT5:DFT1	Laetanine	NA	NA	NA	NA	NA	NA	NA	NA	NA	Up	14417729.105243	13570968.593993	7119999.29451906	2907321.26691578	10435733.2547509	7796057.86998212	5681823.02526786	17664194.4982167	2033196.37874167	7216690.33510458	9185534.52786392	6736800.31048597	1461498.65702203	2204687.57536993	2984980.33815631	3263824.66255836	2209568.04299411	1126328.59417815	5103729.04038243	6320262.07147756	14215176.7228566	13475424.1032053	3083318.78241074	8282025.47266933	6656481.31460498	5529138.32028818	5467946.05209062	6307245.85501927	6768510.31792116
BGI1460	0.5393	0.044783	0.266751	0.343570671445231	DFT5:DFT1	Cordycepin	C08431	NA	NA	NA	NA	NA	NA	NA	NA	Down	137050.045339261	84607.1676534621	66673.4950643987	53886.7834123155	81385.7405539679	54809.1885831044	80941.5064623093	48129.2294473765	89723.0423339615	25625.3756271653	31504.3766996912	60744.6930566036	92052.4575065704	53485.5491560718	101615.858061073	123884.774949534	202467.810946553	98730.782932794	68309.2176235574	91395.2103652784	91978.3172036512	23192.4894398315	40993.6102816857	46670.8395613685	66516.7542087058	41605.8584915536	61400.2560616211	75186.003092641	74192.8432131773
BGI1463	2.14	0.013446	0.193726	0.341548556578113	DFT5:DFT1	Melatonine	C01598	HMDB0001389	Hormones and transmitters	Melatonin	Other hormones	Hormones and transmitters	Amino acid metabolism	Tryptophan metabolism	map00380 Tryptophan metabolism; map01100 Metabolic pathways; map04080 Neuroactive ligand-receptor interaction; map04713 Circadian entrainment	Up	5009566.44696555	8647764.29359263	5038177.05093383	4159489.97445094	5627973.04085028	8268550.23473379	5791492.17949811	7957179.43289099	4823451.22900958	8778359.53604902	12248003.6222739	4463543.22138358	1626601.34082641	2014709.96887059	3005228.42341339	1240347.91747594	2133327.13426683	704052.480638391	3779347.52130237	2496119.63405363	2554513.37555982	6549171.9242283	2774129.07023084	4796141.51154798	4772135.50110581	5007974.80950721	4849219.41799873	5593017.43811025	5231631.43841438
BGI1466	0.511	0.014679	0.193726	0.326293442287819	DFT5:DFT1	Atractylenolide III	NA	NA	NA	NA	NA	NA	NA	NA	NA	Down	3570028.83947945	5288042.06233291	7791614.28916621	8302553.42031848	3369503.7410223	7709706.32933378	10740649.4634439	3301071.7374058	4208699.30206968	9183853.7016526	5105237.78563085	10620592.4381088	19900999.8119291	16151555.4698704	9501879.51200843	17611408.1495588	7135483.04433712	19564929.939468	8067756.69825226	6749292.27777477	7082342.28742416	9753664.13550962	9642620.36760368	4626838.98109003	7756905.1556087	8706631.57292092	8055256.42688382	9441282.73194136	8518962.75702793
BGI1473	0.8165	0.049966	0.281315	0.316288754909037	DFT5:DFT1	Oxypeucedanin	NA	NA	NA	NA	NA	NA	NA	NA	NA	Down	18190483.3562244	17609653.1769979	17816218.9818249	16465965.9013976	17187462.8835528	16113776.1095834	16463241.1881146	26245464.774106	21941697.1050242	17549620.2865187	22379309.3972927	23598871.5312582	14958781.0494576	17077954.1915288	22247249.3703646	18635983.7454953	24099744.5076747	18882138.111257	13769653.1765382	14749543.382854	14380273.752728	19449758.2751961	16553752.3083222	15726918.1022189	17457858.7133767	17863547.1590591	18288889.0245471	18456323.9000697	18911010.7109938
BGI1513	3.1534	0.009673	0.193726	0.284309711548229	DFT5:DFT1	Spinosin B B	NA	HMDB0037464	Phenylpropanoids and polyketides	Flavonoid glycosides	Flavonoids	Flavonoids	NA	NA	NA	Up	294158	195704.205810278	221312.306796052	340951.526167239	444032.57292784	452065.268318551	397430.398383616	267565.177454543	250191.971333289	314880.350314228	135246.760411493	168653.896198576	253505.470996033	231213.180723829	275228.832911988	278743.252278559	38481.7729054406	205712.787806051	450173.912001403	603278.823623509	1324042.80702629	763936.278663921	381690.548697099	522328.105958358	340493.983127964	412123.733712575	374634.851681622	359453.020988183	372059.054268387
BGI1543	5.553	0.011786	0.193726	0.256378237488569	DFT5:DFT1	Sec-O-Glucosylhamaudol	NA	NA	NA	NA	NA	NA	NA	NA	NA	Up	6935167.3250471	2131866.27019744	2928645.2514806	2556035.04462541	2756039.05926722	1830506.67102028	12789037.4462383	12094945.4726494	1012763.90821698	18454348.9914017	15715676.826808	5931549.26075543	1264504.7339437	1374591.38040701	1180995.33309233	526692.420952563	701393.440831207	259194.444387444	2000046.04036121	1386720.85908682	1991445.04292917	11218261.5622931	2007851.7456724	10867352.2252593	5810311.76288314	5959988.28356861	5350832.79302268	5927455.59536991	5518809.37805638
BGI1563	1.8777	0.033533	0.24373	0.252078055920755	DFT5:DFT1	Lawsone	C10368	NA	Others	alpha-Naphthoquinones	Naphthoquinones	Quinone	NA	NA	NA	Up	19972872.2726925	23211879.7007744	16251771.0225604	17922488.1841782	22803043.3308972	29366865.1346048	19360175.0362507	27732212.4476954	11295046.5747004	24407615.7677577	41678694.3518017	15662448.4143266	4404354.56083636	7268614.57020086	11178112.7539173	5192195.77495462	7461551.45705731	2807790.47521887	11536875.7585216	7546681.46702243	6747918.62057982	18908035.4796209	9755155.1417875	17445426.0885402	13388170.0985968	18425341.921704	17764124.1728123	15004496.3569885	17648675.1206891
BGI1571	5.6764	0.012874	0.193726	0.236146619682858	DFT5:DFT1	5-O-Methylvisammioside	NA	NA	NA	NA	NA	NA	NA	NA	NA	Up	2704325.5569226	790877.635525301	1422275.75907389	1484078.32258063	873746.535326473	695407.899659761	5818704.32809019	5407904.3215537	473124	8412575.56139046	6275409.13395196	2602861.3645594	457775.397918763	462177.456719673	407002.35850294	271244.41928922	304909.706768541	169786.152051407	721787.476980433	731108.917867439	735854.576839978	3998555.53845977	695352.659203322	4883935.12429848	1887741.10025693	2283428.51042301	2630990.47104322	2060131.78756906	2294221.09066834

## Sheet: WN
Metabolite ID	Fold Change	pvalue	qvalue	VIP	Sample	Name	KEGG ID	HMDB ID	Super Class	Sub Class	Class	Final Class	Super Pathway	Sub Pathway	Pathway	State	WNT11	WNT12	WNT13	WNT14	WNT15	WNT16	WNT51	WNT52	WNT53	WNT54	WNT55	WNT56	DFT11	DFT12	DFT13	DFT14	DFT15	DFT16	DFT51	DFT52	DFT53	DFT54	DFT55	DFT56	QC1	QC2	QC3	QC4	QC5
BGI0156	0.6386	0.027509	0.314061	1.51038845823892	WNT5:WNT1	Noreugenin	C20462	NA	NA	NA	NA	NA	NA	NA	NA	Down	7774785.09396329	8307127.97537961	4608204.89242978	5454149.26589415	6737555.36085776	8700242.95005362	3786355.51245041	4891139.03680734	4780542.46093799	2981704.98481891	7406159.41421312	2707548.45202034	2629807.13207852	2930649.32762757	5368320.15429502	2388030.60930843	8394409.87001821	1746332.63045768	4229351.93152307	8191359.9980519	2978811.34036894	3462446.07301586	2162817.61443474	6376479.61228686	4205410.63196466	5111130.52211723	4585073.76785019	5330973.15096993	4921324.42361097
BGI0195	1.3561	0.015492	0.285908	1.76254902485789	WNT5:WNT1	5-Aminolevulinic acid	C00430	HMDB0001149	Organic acids and derivatives	Amino acids, peptides, and analogues	Carboxylic acids and derivatives	Amino acids, peptides, and analogues	Amino acid metabolism	Glycine, serine and threonine metabolism	map00260 Glycine, serine and threonine metabolism; map00860 Porphyrin and chlorophyll metabolism; map01060 Biosynthesis of plant secondary metabolites; map01100 Metabolic pathways; map01110 Biosynthesis of secondary metabolites; map01120 Microbial metabolism in diverse environments; map02010 ABC transporters	Up	232281.981393155	238973.33847935	248809.604805802	156371.732501276	301702.958275915	264616.891755478	347268.341974122	305619.794428479	288743.062146439	288454.408217144	341989.728377625	384446.120153266	222921.091706974	184132.636852529	228100.034360676	201188.079780223	245828.732369836	195136.784375921	298130.814710259	252982.668730915	235575.74300223	155520.761058233	317632.401641542	446385.298841306	271770.390826856	266751.802904759	201297.694150825	196617.711477007	238611.431266214
BGI0240	0.6006	0.016679	0.285908	1.58201746138774	WNT5:WNT1	Ferulic acid	NA	NA	NA	NA	NA	NA	NA	NA	NA	Down	3523359.01255758	2715413.19938373	2511793.45872102	2241825.8439947	2421908.58277514	2700243.51052136	1111818.34996397	1461185.62251468	3255461.17886971	1165566.79148344	1596104.52540895	1087941.65870828	1639308.72782227	1025705.27093291	2476898.02017534	2105628.75337952	4031636.78014409	3533506.64829163	3305858.42205521	5754653.81569019	5790134.76893275	1512920.71288097	1966938.10810864	2540375.42087685	2291865.74554937	2184853.44896319	1891142.53953129	2070713.61048622	2585130.57912518
BGI0278	0.7358	0.025988	0.314061	1.55123101867037	WNT5:WNT1	Scoparone	C09311	HMDB0030818	Phenylpropanoids	Coumarins	Coumarins	Coumarins	NA	NA	NA	Down	815796.25401265	841510.978803919	710103.476241085	720091.97516192	685027.300723543	947131.65192132	492232	563842.826337885	915987.428894114	423237.90795647	518427.498041638	558782.426391674	648371.997856808	606994.948067934	720850.203050641	606440.146653322	705599.835795471	495441.309477634	717311.978039932	940980.082647503	540171.081744047	537264.121110782	579193.80489088	704833.696987241	554084.454428367	591764.408672273	498093.764450566	494195.501219435	612027.412376363
BGI0286	0.6462	0.011613	0.285908	1.70603273320502	WNT5:WNT1	Anisic aldehyde	C10761	HMDB0029686	Benzenoids	Benzoyl derivatives	Benzene and substituted derivatives	Benzene and derivatives	NA	NA	NA	Down	1962509.06137317	1618200.93847557	1027347.84465061	1690908.73904873	1625643.5819374	2207496.96362861	1122036.29313222	839726.320762664	865800.757050608	1161431.06832144	1037125.00339875	1521305.6604158	1281575.0851748	498462.830879854	1077917.10771144	363245.356502467	1199260.73095723	2664553.56142585	1556755.4218262	1991964.26068048	1262684.3864138	1327084.56193304	621209.851186506	1118864.65124111	780440.18161649	1364176.58581954	1696999.33548301	989137.175905875	1532006.99785771
BGI0293	0.4727	0.002947	0.145494	1.85664912491338	WNT5:WNT1	1-Caffeoylquinic acid	NA	HMDB0030652	Organic oxygen compounds	Alcohols and polyols	Organooxygen compounds	Alcohols	NA	NA	NA	Down	5479948.18187881	8801825.40420357	8225406.14575045	6171224.72353481	4458525.93799807	8400514.01252604	2506404.52729618	2389165.50211254	3467812.15142453	3332818.61918615	5962497.55995522	1974651.00230204	1984451.66740111	774329.734377134	1618518.68019839	487053.868731917	3204857.71608646	7127996.17022252	1030796.82905226	4417684.2677975	4227698.27822192	2.85622e+06	1021891.38960788	3487846.53520252	1896229.31715131	3258683.89142729	2997023.13268621	4283768.83609548	3137152.55028915
BGI0347	2.7482	0.037172	0.329639	1.56268260586864	WNT5:WNT1	Ranaconitine	NA	NA	NA	NA	NA	NA	NA	NA	NA	Up	56729660.7331072	26733901.5691355	20841174.5855908	14905155.8987017	19294808.9749789	19419420.4085126	75694142.9077435	106283639.717361	15242030.5577979	96205313.0043757	104286649.276439	36288620.5114145	12784034.1310435	13768978.2602865	17066321.1426234	11383788.4067358	16407875.3996783	8762548.86737576	13910327.7024736	16355355.7932716	25742279.6033789	71009877.3534665	19936627.6334984	47449623.7715029	39577947.4758507	36375016.7420202	45807965.0810647	47059142.6862634	47052407.4715646
BGI0397	0.5141	0.000377	0.102202	1.92049494395861	WNT5:WNT1	Lactose	NA	NA	NA	NA	NA	NA	NA	NA	NA	Down	1808535.70206378	1859258.37991875	1659060.24868378	1490069.35946761	1459806.12519784	2777878.5461527	819796.475555801	1169590.65443763	707711.391784534	928011.175217453	1081036.26428872	977471.654846808	541670.126948273	348617.893172389	328252.515876727	144246.921212036	689058.72687991	1409786.04698715	460492.876176674	674327.583443458	671787.137094707	639615.828026969	379078.781453569	704537.559524479	1108755.76067908	854545.920133064	723859.736603641	975303.88204782	1056010.51235428
BGI0411	1.6374	0.030791	0.329639	1.48086776615937	WNT5:WNT1	Cortexolone	C05488	HMDB0000015	Hormones and transmitters	Glucocorticoids	Steroid hormones	Hormones and transmitters	Lipid metabolism	Steroid hormone biosynthesis	map00140 Steroid hormone biosynthesis; map01100 Metabolic pathways; map04927 Cortisol synthesis and secretion; map04934 Cushing syndrome	Up	192206.038028199	192964.365935801	367780.606037571	306424.842502399	198482.358366939	356929.91373417	588446.10481766	273301.867723439	286716.386096076	557454.406896174	379584.163317553	558556.075932299	675571.528613594	607443.405724389	430262.980992354	447348.084902776	253370.582828199	437782.055606265	486256.060293747	307985.943517951	344014.155358589	503208.404011682	598286.025903662	266472.768104633	404316.330561047	390942.283003817	382054.069640226	363433.615733533	373896.641784418
BGI0417	0.6912	0.035437	0.329639	1.5382320759951	WNT5:WNT1	Ginkgolide C	C07603	HMDB0036860	Terpenoids	Ginkgolides	Diterpenoids (C20)	Terpenoids	NA	NA	NA	Down	509839.852732002	591579.23117001	419218.703721105	505223.111724538	496240.242496317	691179.042745644	338207.55731582	407386.265327665	610812.966565131	209568.811172221	334708.178780826	320285.055424379	457314.750066949	464354.30022433	419982.003844677	402489.55018373	913988.956576333	588674.393068531	750760.329432112	740092.475218766	613064.402294519	301584.702917005	270466.719699468	513450.350623101	520463.84131642	331952.986298131	507571.217068652	502193.798799221	524586.730208809
BGI0419	0.7971	0.026941	0.314061	1.58119603287587	WNT5:WNT1	Rutin	C05625	HMDB0003249	Flavonoids	Flavonols	Flavonoids	Flavonoids	Biosynthesis of other secondary metabolites	Flavone and flavonol biosynthesis	map00944 Flavone and flavonol biosynthesis; map01100 Metabolic pathways; map01110 Biosynthesis of secondary metabolites	Down	429951778.531523	460977285.301256	542485834.191584	451780005.226919	472824904.875951	418730883.592529	299271745.45613	442138340.987126	385721820.574143	324932127.603518	302364284.958341	458861543.121584	458425118.376961	338327648.159291	477834643.710549	466896267.112336	497820415.786237	329712202.529528	365761825.285825	489179080.143457	433941175.667062	258515334.820656	352857189.026737	436380624.76496	450365965.905555	346157938.932882	486059286.910532	311142461.152361	445660791.665697
BGI0423	1.832	0.007338	0.242549	1.72848749807517	WNT5:WNT1	Bexarotene	NA	HMDB0014452	Lipids and lipid-like molecules	Retinoids	Prenol lipids	Prenol lipids[PR]	NA	NA	NA	Up	56636.7316013619	28794.4531240986	50717.3643337512	53079.3688721665	45561.8239211386	39250.3837950784	119825.092384407	61176.6593588258	48295.9708636146	96349.0605934613	78709.534662473	97697.250140841	105990.606273906	81437.9792548079	60771.5048517242	72164.6023365896	46240.684129587	75192.0782919356	70658.3384561294	51004.174471782	61471.6558867535	69854.7749673571	129499.113512146	61184.7595104737	66497.0941811565	56546.8734295918	64873.9544238059	61968.5029291302	67346.8901529161
BGI0452	2.0459	0.007601	0.242549	1.71985502577575	WNT5:WNT1	Ammothamnine	C10749	NA	Alkaloids	Quinolizidine alkaloids	Alkaloids derived from lysine	Alkaloids	NA	NA	NA	Up	4040462.65555446	2287754.89106804	2271087.38725897	3311700.50747886	2800638.30944355	2311839.71413961	8409949.43039786	6059218.32525345	2738928.57783379	4725753.53671626	7765766.87970573	5129026.24081512	1795540.38922928	2982913.95617827	2354791.86280836	1168755.28553999	4940410.88552755	920167.205320822	3059475.63175386	5657697.41396906	2241529.99907328	4122201.17803896	1810840.47354077	7539155.62522311	4113127.44564993	4135484.31401073	4642015.65514774	4896674.11721884	4723909.37038176
BGI0501	0.8202	0.036669	0.329639	1.57555205986016	WNT5:WNT1	Acetylcorynoline	NA	NA	NA	NA	NA	NA	NA	NA	NA	Down	87193.0555583037	86981.1253386662	102999.77660898	108117.951700013	100360.703751172	90909.979166077	94500.4730528259	59444.7407264519	78774.8908265459	77119.3573381513	69391.8800781285	93675.3065306029	112069.33156073	94597.7438817787	73494.8069917815	92901.0380016103	67857.779276062	74558.8965997749	98898.8562911787	78023.5638064186	134898.799873024	138910.755358619	52616.9868282795	102600.485888573	99959.4440713327	112049.244200604	83139.1996364412	100712.356697746	75406.3630636454
BGI0518	0.7655	0.040177	0.331332	1.47990411087149	WNT5:WNT1	Melittoside	NA	NA	NA	NA	NA	NA	NA	NA	NA	Down	97719.5774267669	103198.734585267	100919.649598156	78065.1215534765	122733.804432322	82128.4862272397	74629.0739226336	92139.9285276869	88898.5585733242	48299.7698199423	73110.4861667552	70555.4652062311	26292.4400529932	48956.9851180444	33505.267529766	38282.8820254635	53267.5208455299	78672.2411350106	29758.4280122477	86251.2310705422	45193.8156040452	29887.5994295221	47894.5472193386	54502.030243283	62096.1970142602	55371.4387695129	47983.1449804603	48297.6823259876	62471.0524489161
BGI0588	1.3277	0.015012	0.285908	1.72150644435414	WNT5:WNT1	Pinosylvin	NA	NA	NA	NA	NA	NA	NA	NA	NA	Up	433681.876268635	393946.778705096	463925.86887755	341583.598408032	421662.080847624	328865.575986065	391957.851944065	621641.547881558	601354.065829547	452464.221900543	510676.078063097	586735.018941956	359930.344407772	404159.052064746	589033.28077594	414219.960680903	627916.349308014	427523.81125412	353027.660660705	349815.13392801	359076.603697571	500953.986144076	388817.231408127	394545.321489083	489206.36351589	447474.389666322	448663.896389567	430708.575401804	438975.723447421
BGI0600	0.5978	0.001384	0.113765	1.87138636287164	WNT5:WNT1	1H-imidazole-1-acetic acid	NA	HMDB0029736	Organic acids and derivatives	Amino acids, peptides, and analogues	Carboxylic acids and derivatives	Amino acids, peptides, and analogues	NA	NA	NA	Down	16364504.5497723	15902157.9774728	11579331.2420154	16205263.4008716	14756272.8986529	21762245.4353874	8517486.25635091	9912962.47813967	8139909.09782529	8281541.19335885	14014157.0253874	8859051.23789964	8577390.84577717	7997520.26458604	6081484.09819609	3922393.38875981	11323557.2710464	16274164.3574229	8677018.89694277	11720453.7471355	10878398.4844778	8532810.73424563	7085414.76395417	11285490.8927063	10303024.2074386	10711118.8064349	9664295.78055452	10921245.5934092	12562221.008151
BGI0601	1.8189	0.023595	0.314061	1.48122233156591	WNT5:WNT1	Silibinin	C07610	HMDB0030583	Flavonoids	Dihyroflavonols	Flavonoids	Flavonoids	NA	NA	NA	Up	680687.508447539	971287.015480625	1643206.00172509	640561.117980292	1232023.96113514	1266195.65669536	2038699.90065577	2080875.85992638	1094268.01295799	3280571.58953817	1944571.54671769	1263602.28405228	890163.417202634	1104840.88145386	801052.320744637	905110.044924428	401929.128056468	298416.662344275	593890.77759042	993757.40837904	1133088.23266971	2346783.69588166	1009244.56473446	2971404.02863847	1540109.54412721	1264244.95069005	1935141.09069304	1845168.63918554	1264572.73936885
BGI0632	0.8087	0.034989	0.329639	1.70167611682849	WNT5:WNT1	Gardenoside	C09779	NA	Terpenoids	Iridoids	Monoterpenoids (C10)	Terpenoids	NA	NA	NA	Down	2725484.80538152	2884456.47288787	2690755.1342713	2793655.35886967	2802961.7033425	2725292.87289545	2171094.29518482	2188029.61927922	2284137.29212978	1546668.64711925	2643004.56233215	2609401.87932582	2150980.93904613	1423537.63687298	1532266.25740964	902876.349991433	2464836.89637028	3120791.34465712	2121976.49438043	2325445.54241569	2028208.76197233	2355931.02950484	1473893.14205173	2509833.98950231	2247979.64905259	2319511.59802424	2083865.39559909	2316991.97437209	2692632.41585418
BGI0699	0.6795	0.016895	0.285908	1.63389759664841	WNT5:WNT1	Pinoresinol dimethyl ether	C10561	NA	Phenylpropanoids	Lignans	Lignans	Lignans	NA	NA	NA	Down	5764723.88951629	5351571.56485421	5305901.18933011	6495592.2280354	4411272.87113776	7935808.59340932	3690485.29226785	4732219.25103982	5229624.95201664	2754611.49978455	2909960.12253024	4644349.09672204	7568419.85387747	5740131.40452623	8353582.0662831	8138430.36046307	6970721.78927535	12854869.9012606	6886128.27502094	9465179.59211707	7690753.25916217	6076103.81887815	6257685.99801928	4770694.91824245	5374049.85355734	5818846.53930548	5169461.97538766	5860021.1712107	5373816.00873443
BGI0733	1.5534	0.02726	0.314061	1.56442612883519	WNT5:WNT1	Esculetin	C09263	HMDB0030819	Phenylpropanoids	Coumarins	Coumarins	Coumarins	Chemical structure transformation maps	Biosynthesis of phenylpropanoids	map01061 Biosynthesis of phenylpropanoids	Up	2846002.65606337	3699128.80517944	3980201.81239051	3208609.73499632	5669425.44876602	2026552.02124411	6285904.05675861	7015845.67129123	3296092.90409452	5352948.23656689	6008091.32194626	5329337.95144934	1281543.6312466	2362627.28106292	1958936.39667766	1724256.95246123	1844080.85592612	516122.518880439	2763839.5355596	1197473.4681633	2694331.97849166	5191096.21490872	2869152.85612839	3350623.4403612	3.59715e+06	3355526.3188823	3552546.23535748	3839761.52390271	3598014.15863552
BGI0772	0.59	0.031569	0.329639	1.52560559940541	WNT5:WNT1	Bilobalide	C07605	HMDB0036735	Terpenoids	Ginkgolides	Diterpenoids (C20)	Terpenoids	NA	NA	NA	Down	24567762.3826302	31221865.7219837	28438038.0446579	36885627.6652658	20338878.8911185	39547267.1900282	12082589.3575028	20632300.2353351	35836503.9312651	10447965.8764292	18616627.7372744	9166036.51465321	24172733.450371	20096765.1446623	28894105.4644414	21740807.6608758	43392898.114233	36917394.5410172	23751586.9649772	33672949.850799	28984863.3484721	18278221.9210544	15655078.6307745	25312722.1895704	26238146.9430333	25721928.3768815	2.17482e+07	23679566.2508982	23426825.6578567
BGI0811	0.5673	0.004677	0.192225	1.87277043961712	WNT5:WNT1	N-Methyltyramine	C02442	HMDB0003633	Alkaloids	Tyramine derivatives	Alkaloids derived from tyrosine	Alkaloids	Amino acid metabolism	Tyrosine metabolism	map00350 Tyrosine metabolism; map01100 Metabolic pathways	Down	6850956.17129865	6720814.85762835	4639054.92123158	3660673.68135317	7485073.43603339	7424477.8218671	3879439.53329795	4092356.57261377	2339729.51260815	3087906.48970464	3842921.8767219	3623927.44220882	2301841.08122956	2036141.52424222	2775440.96451252	2456017.82080672	2529580.32552857	1579896.96750797	3536344.98766621	3181834.65257704	3349753.9223778	5503776.96949651	2268956.59581056	2891248.4272931	3532556.01910586	3417781.04001637	3485899.28809696	3441551.61116866	3338502.88916222
BGI0853	0.6006	0.036411	0.329639	1.41157159215712	WNT5:WNT1	Catharanthine hemitartrate	NA	NA	NA	NA	NA	NA	NA	NA	NA	Down	2953913.80200462	3368249.66212815	3971649.23575553	5094551.60862352	2504177.76951224	6844131.03782777	1742795.86815681	2.47264e+06	3800344.58209895	1563679.47650673	3262770.32200968	2014405.91320794	8210410.76287952	5905030.78681592	5878916.45225782	7536198.71181019	6368064.03280563	4202467.77898699	8246873.3588113	9573943.09516787	9681085.36111004	4754430.04911519	9703119.22255526	5851535.09469515	3245611.03601512	3730497.85105659	4658926.9785578	5771267.64841156	5372641.06041955
BGI0862	3.5045	0.018329	0.289739	1.56705994614258	WNT5:WNT1	(-)-Gallocatechin gallate	NA	NA	NA	NA	NA	NA	NA	NA	NA	Up	197526.486120427	245654.252221137	207569.318000731	1017914.54545698	124869.379063993	169329.511853932	310144.248984694	2290634.19021364	2166079.63511088	408698.042280975	926608.414796818	776766.364682476	728992.474424195	1484896.94378197	1104850.30071625	689188.208315291	984359.78720284	18071.3793284748	770998.407428173	239008.518872027	1103404.41434577	236647.625363619	2038310.21575896	924736.460867287	460734.711619088	938144.526413835	689136.428959597	854722.650948427	818171.500813589
BGI0918	1.2085	0.03846	0.329639	1.54218582306965	WNT5:WNT1	S-Isocorydine	C09549	HMDB0030184	Alkaloids	Isoquinoline alkaloids	Alkaloids derived from tyrosine	Alkaloids	NA	NA	NA	Up	1200536.13502828	998509.600705874	1238987.79668839	1299324.2365692	1323495.42243534	1480322.73567298	1592941.82796821	1157153.80710033	1713090.55867424	1626043.12127407	1597813.93115357	1426410.76409663	1930705.02123713	1771015.07433051	1384568.16733324	1409047.07504342	1174320.31414828	845037.043319818	1193997.70702318	1299067.05923434	1197486.75078829	1544340.59716678	1598521.00596083	753841.79351277	1160569.76328509	1393681.57090934	1363100.33740135	1092086.04716198	1546373.41134418
BGI0935	2.1067	0.024092	0.314061	1.71352928857947	WNT5:WNT1	Indirubin	NA	NA	NA	NA	NA	NA	NA	NA	NA	Up	632784.072831732	453951.457745843	818440.830458791	694864.733086287	567988.941664775	1016694.25926106	1306518.92580757	2019373.01481977	475216.683789846	1720299.75562121	1773163.02363453	1521363.93721318	1995673.61727129	1673323.18719224	821252.972417151	1156060.55301648	909316.083196161	735805.023798772	859618.501889504	475252.394291993	604989.109592987	780449.747578272	1131193.84874961	571314.973991933	976987.375034461	930681.40232836	1114668.38574946	986373.124729713	936504.026933362
BGI0994	0.8114	0.010928	0.285908	1.68618356435259	WNT5:WNT1	Ribitol	C00474	HMDB0000508	Organic oxygen compounds	Carbohydrates and carbohydrate conjugates	Organooxygen compounds	Carbohydrates	Carbohydrate metabolism	Pentose and glucuronate interconversions	map00040 Pentose and glucuronate interconversions; map00740 Riboflavin metabolism; map01100 Metabolic pathways	Down	205746.118883258	221563.998673404	178356.976496342	215514.585078723	173098.062673786	196070.881193119	146831.094436085	198924.55240794	143276.715922478	142592.647115916	163982.841467429	170217.234632543	143307.14084223	127243.959260394	60240.6523947027	100081.775171651	254822.598012978	200607.614384017	155212.563280326	149620.834777309	132034.486649831	106431.805752143	202962.659583067	150364.592785585	137889.535222073	84166.634588029	171373.677860384	182781.408854973	169546.624258968
BGI1005	0.638	0.019827	0.301811	1.64850235376024	WNT5:WNT1	Iridin	C10465	NA	Flavonoids	Isoflavones	Isoflavonoids	Flavonoids	NA	NA	NA	Down	9497182.63929396	5990068.29680918	6909585.72121781	5971677.83719027	4882476.63139885	8040165.26990357	5275824.66129907	4786361.44195884	5027614.55982101	2238859.03522183	3996223.57470582	5017773.30084976	8886715.87827035	7327362.52319643	9767550.98224363	10956195.3767053	13711318.7207141	10093568.0464436	10357585.5906241	11796798.645943	9484027.94468641	7240422.6286629	10215160.2399009	8194038.68064205	7239981.10225252	7181523.80604018	7031293.96391857	6256280.40196448	7769615.73288445
BGI1013	1.4954	0.042487	0.342395	1.46660805471882	WNT5:WNT1	Norcimifugin	NA	HMDB0030120	Organoheterocyclic compounds	1-benzopyrans	Benzopyrans	Organoheterocyclic compounds	NA	NA	NA	Up	5735148.93803855	4345965.75036314	6109816.97870697	5673202.19557665	3789853.6955999	6528381.41706766	9206083.34310402	9144013.82143313	4828107.83558962	11230620.2756325	8166097.40582937	5551446.02889361	6268731.36462649	4521502.43923603	3732113.79318074	4347766.77225304	3327692.53826404	4054469.15195181	4398850.45257706	4806268.21895783	6608743.84106449	11330309.5374938	4008956.42596568	8867245.10889128	6200003.98195168	6368515.81727007	5516900.19149516	5253331.99646973	5738184.49221452
BGI1115	0.6897	0.016842	0.285908	1.61483442125532	WNT5:WNT1	Eudesmin	NA	NA	NA	NA	NA	NA	NA	NA	NA	Down	5822675.92575158	5445163.27852685	5186333.97935873	6691371.8798285	4294666.67030047	7856052.16632929	3638571.79552492	4787273.83340994	5336464.66572163	3016976.62262939	3021744.11201872	4541568.25174919	7573326.66667785	5834109.03231846	8242415.91012166	8059193.39429551	6674222.17602831	12775882.2375114	6550633.18316429	9483050.99346453	8171338.86115928	5818706.46331748	6223611.54630718	4808948.66074397	5295000.81478737	5884016.2202624	4983369.03798807	5696981.2657489	5154239.13577474
BGI1124	5.0648	0.014448	0.285908	1.26954673732835	WNT5:WNT1	D-(+)-Cellobiose	NA	HMDB0000055	Organic oxygen compounds	Carbohydrates and carbohydrate conjugates	Organooxygen compounds	Carbohydrates	NA	NA	NA	Up	881285.76191181	1702191.33329569	982032.206967189	1663078.66128385	1114982.99347543	1115734.69164895	1918189.53207654	17608442.2730194	2746235.6191208	9944002.03502559	2908811.87077936	2654000.52114409	1687638.19583463	1983197.7720156	2225296.15850162	1.1651e+06	1357936.19535595	725253.553238634	1211513.9775791	955647.540784426	1507233.75529336	936704.945355759	2088817.54253472	1198235.85980877	2465828.48232015	1970851.49144454	2265797.90517962	2031012.96977201	2677687.42933387
BGI1132	0.3365	0.00778	0.242549	1.72115142198642	WNT5:WNT1	Ajugol	NA	NA	NA	NA	NA	NA	NA	NA	NA	Down	362969.955405241	285023.175786896	709475.192980673	460821.61173967	298419.599233084	119503.504277748	172161.350587129	134715.874639087	109199.852428179	90790.197640364	151988.174851324	93520.7463288654	227531.628796497	194708.942061454	133835.372681627	51463.2876610815	412292.768470024	710527.990084233	606154.666044277	694828.647870261	385510.030434649	333627.344111656	69746.3331568733	99765.4207880862	385013.13251183	284569.384071231	348064.380519804	366222.73994286	397403.520191856
BGI1181	0.7266	0.017391	0.285908	1.54306823435121	WNT5:WNT1	Isonicotinic acid	C07446	HMDB0060665	Organoheterocyclic compounds	Pyridinecarboxylic acids and derivatives	Pyridines and derivatives	Pyridine and derivatives	Xenobiotics biodegradation and metabolism	Drug metabolism - other enzymes	map00983 Drug metabolism - other enzymes	Down	12792193.3299692	14984618.5804247	10670066.689065	11400028.6860935	11902039.1439438	18260112.4757675	7629869.9847849	12347629.1508633	10435476.9292125	8687551.61963367	10801282.325694	8230435.47183444	10678827.789325	9378807.39674887	11909402.3824725	12588075.0956371	13012651.3473886	11435171.406565	11768108.7838976	11844093.3143537	8913992.9466108	9145004.43662356	10265314.2694797	9447377.33701641	9984315.5008379	9090492.69888123	10443529.5512861	9570472.03678713	9742596.26193037
BGI1222	1.5849	0.003076	0.145494	1.86713436586941	WNT5:WNT1	DL-尾-Leucine	NA	HMDB0003640	Organic acids and derivatives	Amino acids, peptides, and analogues	Carboxylic acids and derivatives	Amino acids, peptides, and analogues	NA	NA	NA	Up	419242.118874371	360278.014545204	529663.542629142	499263.573454205	696216.459665052	436825.600646711	847490.169582078	834922.916405584	564437.913363734	662179.615665847	854267.593611198	898726.188131026	373766.014247722	347085.841657037	483639.892778305	408157.074434203	532238.390516702	359502.340391118	616774.604535285	384995.92743471	572996.370105321	277109.788535693	650139.728816584	724472.174894096	521055.608145652	577233.909859237	523624.861299289	421120.647519327	530842.242070431
BGI1226	1.8415	0.040308	0.331332	1.55924088961443	WNT5:WNT1	8-Methoxykaempferol	C10185	NA	Flavonoids	Flavonols	Flavonoids	Flavonoids	NA	NA	NA	Up	13350284.8472612	10651163.1499046	6363119.84652981	2560672.69095029	9679292.02531217	4475288.79274291	10507449.4106616	9137297.4131175	21057988.6470259	12475136.2906711	19166654.7391482	14353137.6955321	12567545.8749764	12820644.8094745	13544798.3357484	15684770.0071308	5002770.69087276	14482027.6904593	10595967.0276363	7066091.21253671	12191103.7444727	16219959.2295899	18119781.1076104	10034264.4712814	11015529.1638587	12051391.9341461	10691746.5947153	10621006.050466	11212900.6710098
BGI1249	1.7386	0.034755	0.329639	1.66346623614194	WNT5:WNT1	Maltitol	NA	HMDB0002928	Lipids and lipid-like molecules	Fatty acyl glycosides	Fatty Acyls	Fatty acyls[FA]	NA	NA	NA	Up	1251007.88675771	2218567.99459157	2339881.57416932	3398574.74215568	1986360.04961978	2428914.29483853	3246743.59042853	5646282.25899993	6128755.78884118	2781991.03413554	3754299.90267692	2127096.34750857	5993896.07173434	8914165.5686491	9297632.5153316	10011714.7025374	10667540.3158922	3042996.44568228	8238643.83004817	9507016.14509291	6353783.29754009	8358117.95692204	5113632.73869038	6347187.47766382	4967592.54599618	3630473.67752002	5317417.49497002	7684776.34971424	5230406.05039911
BGI1298	0.5322	0.00054	0.102202	2.01915454656695	WNT5:WNT1	Galactitol	C01697	HMDB0000107	Organic oxygen compounds	Carbohydrates and carbohydrate conjugates	Organooxygen compounds	Carbohydrates	Carbohydrate metabolism	Galactose metabolism	map00052 Galactose metabolism; map01100 Metabolic pathways; map02060 Phosphotransferase system (PTS)	Down	10516959.3586867	11190287.2295964	10876241.7087791	7.77072e+06	7693386.74178863	12238158.7236389	4020525.90344036	6046544.67402808	4821330.66541056	4507777.16681217	7801837.35876541	4887702.02287943	3858563.9692929	3510030.87100213	3512701.16937147	2253395.80119755	5911891.28455936	8452320.21224654	2694592.62539279	5431210.16530779	5297203.28674772	5427732.48300349	3.59652e+06	4672710.56792932	4961524.47849311	5928253.51664876	6966000.93846063	5016882.26158473	5513091.88966554
BGI1309	0.5107	0.00115	0.113765	1.97811618705393	WNT5:WNT1	Schisandrin B	NA	NA	NA	NA	NA	NA	NA	NA	NA	Down	208857.71299785	201126.864958306	217494.495452377	328204.036008657	189219	248914.185140517	144085.158097228	135534.241016985	141272.702383861	68961.4722538392	128054.572666436	93964.1567436859	103555.463444933	99823.6703042453	213730.68591377	106209.88611316	237132.81970333	110881.562969995	241594.364996469	259848.261324915	260854.169941854	251390.306775749	121757.956879869	205167.00619002	159692.505774175	186191.212839233	152799.746291604	168123.713666437	189403.052977671
BGI1354	2.6373	0.023435	0.314061	1.52473112732333	WNT5:WNT1	Picroside III	NA	NA	NA	NA	NA	NA	NA	NA	NA	Up	885107.089505115	210485.846256901	221258.534805296	502687.473084148	312883.421880976	199648.698390217	989541.241112752	1252127.25666128	283510.180267734	1830828.66859836	1209617.39926434	584707.999902777	114358.365819965	138131	150029.400296393	93414.8079053359	121022.836654514	22375.1456641204	164700.316800224	173641.205649079	214114.962451952	1048709.38435915	129225.789033172	1406883.27725468	568584.707747306	521674.440922158	465823.341111203	547139.718051648	468531.409846271
BGI1367	0.6695	0.002733	0.145494	1.8329684273057	WNT5:WNT1	Orotic acid	C00295	HMDB0000226	Organoheterocyclic compounds	Pyrimidines and pyrimidine derivatives	Diazines	Organoheterocyclic compounds	Nucleotide metabolism	Pyrimidine metabolism	map00240 Pyrimidine metabolism; map01100 Metabolic pathways	Down	7810264.61950423	5980980.16336499	5239489.95064168	7043330.07260742	5691034.22937337	8612751.79977585	3833998.71581945	4077722.32449156	5400937.35330246	4319770.49400279	4596757.31865626	4805330.72585732	4619823.10084383	2945097.60336794	3028060.12519133	2011433.25605016	5766456.52687346	6618256.87046748	2752942.52685014	5919172.80233234	4141351.52865815	3912474.06561664	2506300.43790991	3662088.93573822	4197692.10514883	4408726.60327554	4906034.31407382	6357294.63798153	4195003.61720067
BGI1374	0.5884	0.011826	0.285908	1.57228113349318	WNT5:WNT1	Punicalin	NA	NA	NA	NA	NA	NA	NA	NA	NA	Down	513885.844160295	332173.510692306	365697.648921971	425811.949286184	383819.976625174	733089.289341808	249606.418461956	247960.369289555	311065	153733.729589141	389294.817873538	269085.932859777	283106.661367894	214714.659573204	229534.143374796	256696.301976301	110775.141743178	432076.410985393	283524.324723088	372090.576708865	258131.13120369	362978.312587806	288828.050809215	407120.01869817	261813.569874546	235862.679513389	150039.152486336	263765.300136798	334079.93790504
BGI1378	0.2854	0.003186	0.145494	1.81466683499319	WNT5:WNT1	Actidione	C06685	NA	Antibiotics	Cycloalkane derivatives	Others [Fig]	Antibiotics	NA	NA	NA	Down	586245.980613105	1783652.86446475	1279113.02221147	718345.901845576	1113299.57633907	572632.949816454	310495.342311304	118124.51203016	281466.237541756	715609.776243719	110208.146081407	191522.89391685	594577.663479098	600638.221717469	3213591.04046994	642461.23695418	1336375.72475708	2180977.98340075	458457.768258354	733098.037723538	1010348.74438987	308773.854101863	481073.353877843	969712.205346111	700291.164305144	611133.484833959	725178.491606158	704613.410150719	822058.324784526
BGI1389	0.6625	0.000746	0.102202	1.92750540679136	WNT5:WNT1	5-Hydroxymethylfurfural	C11101	HMDB0034355	Organic oxygen compounds	Carbonyl compounds	Organooxygen compounds	Organic oxygen compounds	Xenobiotics biodegradation and metabolism	Furfural degradation	map00365 Furfural degradation; map01120 Microbial metabolism in diverse environments	Down	1.57319e+07	14280081.538821	14891844.3584522	14239771.7708928	12235938.3244863	19757474.8124477	9347068.25049609	9220889.18560711	11221326.5031603	8784661.78215276	12378512.2827828	9424959.4808053	9102496.9282742	7131346.83131306	7576476.64116623	3814969.31986636	12248868.4407349	15921692.4366322	8880783.9414458	14346085.8217148	11407321.5289787	9693437.48521361	5791706.22925812	11051276.9409753	10512947.1005996	10054145.3387601	9640434.12985343	12691244.2762434	11339682.3414511
BGI1417	0.7058	0.023267	0.314061	1.50508841551239	WNT5:WNT1	Sophoridine	NA	NA	NA	NA	NA	NA	NA	NA	NA	Down	16605309.4601055	21108849.6988084	13206349.9877865	12289520.2216035	16293954.4570806	20245733.7112375	9418874.08312722	11145576.6301024	9289461.76860225	12194075.4440172	17789196.5647095	10567699.9100553	15677201.9600755	11538062.3492052	17969628.1609829	12760958.6682408	17746576.7754973	19145212.2537988	16844163.3989305	22054722.8753921	13573488.6000914	14471807.7106349	10884355.7464664	13307064.2601384	13763539.9875957	12434128.8169056	11411086.4206548	12286890.4674624	12864579.3195818
BGI1441	0.7588	0.008262	0.242549	1.7727735022966	WNT5:WNT1	Spermine	C00750	HMDB0001256	Organic nitrogen compounds	Amines	Organonitrogen compounds	Amines	Amino acid metabolism	Arginine and proline metabolism	map00330 Arginine and proline metabolism; map00410 beta-Alanine metabolism; map00480 Glutathione metabolism; map01100 Metabolic pathways; map04976 Bile secretion	Down	1305325.47486244	1049353.92020792	1198504.09122694	1.67468e+06	1215914.11129761	1156348.6613041	918322.442965795	1029103.26542846	975662.138988304	923963.240531526	981133.55756145	938852.719194112	896503.920343574	1135677.17322855	895123.211184621	1283212.58344752	2081217.72023999	1653529.45620759	1334613.55926522	1368257.99828802	954916.303130328	1459090.09782816	992201.265001098	1541930.4516707	1142948.48059271	1324029.68391612	1101885.25392507	1246617.16808875	1034893.09112592
BGI1473	1.2398	0.038498	0.329639	1.63117746215877	WNT5:WNT1	Oxypeucedanin	NA	NA	NA	NA	NA	NA	NA	NA	NA	Up	18190483.3562244	17609653.1769979	17816218.9818249	16465965.9013976	17187462.8835528	16113776.1095834	16463241.1881146	26245464.774106	21941697.1050242	17549620.2865187	22379309.3972927	23598871.5312582	14958781.0494576	17077954.1915288	22247249.3703646	18635983.7454953	24099744.5076747	18882138.111257	13769653.1765382	14749543.382854	14380273.752728	19449758.2751961	16553752.3083222	15726918.1022189	17457858.7133767	17863547.1590591	18288889.0245471	18456323.9000697	18911010.7109938
BGI1476	0.6571	0.038395	0.329639	1.45055960930941	WNT5:WNT1	p-Hydroxy-cinnamic acid	NA	NA	NA	NA	NA	NA	NA	NA	NA	Down	53566512.3955815	56596937.8607608	60536650.5850748	58669894.548712	42448632.6125991	72308203.1357151	25363358.7759765	39772127.7148456	75304729.3280704	22867319.4364433	35878060.8926355	26929925.9721825	45715796.7454477	40408717.0095889	61040721.7300992	40608136.3746604	79276782.6148953	50709470.3099237	4.84943e+07	56638647.8990783	54643926.8880127	28251533.7433306	32548904.292775	50068582.8238959	41210351.0193078	46689686.2457792	40082227.8242265	46359621.107688	39292977.591117
BGI1634	0.7625	0.047373	0.374429	1.36822484262268	WNT5:WNT1	Skimmin	NA	NA	NA	NA	NA	NA	NA	NA	NA	Down	64317579.6399202	49490650.4360683	47758146.4037369	51275279.3037681	66758271.6741218	76988456.8709546	35599848.6907869	58286760.4273501	59696828.7056536	39669830.7971825	41781347.0974503	36863939.1902095	25939407.2506485	33543177.8975939	31999481.3232449	23806758.7272178	25199390.5255792	10720643.3904402	48356328.5466297	26662619.0302308	28638423.8013819	34001773.8577982	30002188.2752408	37331479.1599628	45286873.4596639	40633295.5844148	41098056.0109651	35080807.9853846	36764682.6641897
BGI1669	0.7419	0.026294	0.314061	1.51028030576789	WNT5:WNT1	2-Picolinic acid	C10164	HMDB0002243	Alkaloids	Piperidine alkaloids	Alkaloids derived from lysine	Alkaloids	Amino acid metabolism	Tryptophan metabolism	map00380 Tryptophan metabolism; map01100 Metabolic pathways	Down	10120484.8770899	10957026.4049865	8374109.28439725	8317220.22618498	8952861.88009065	13324103.4161151	5756894.18688845	9348271.10453619	9266025.49395596	6253318.12280285	7846820.00099615	6079421.14425482	7989080.63115415	7223291.37953834	9482891.94903048	9420415.71619135	10276519.502469	8978625.04040535	8917955.89926407	8440549.71830953	6813810.76588746	6609235.78700406	8165777.3458048	7291227.00626509	7229398.10942277	7622755.7910335	7333523.30482868	7341829.40791955	7474584.0351882
BGI1675	5.053	0.014996	0.285908	1.2678822571767	WNT5:WNT1	D-(+)-Trehalose	C01083	HMDB0000975	Carbohydrates	Disaccharides	Oligosaccharides [Fig]	Carbohydrates	Carbohydrate metabolism	Starch and sucrose metabolism	map00500 Starch and sucrose metabolism; map01100 Metabolic pathways; map01110 Biosynthesis of secondary metabolites; map02010 ABC transporters; map02060 Phosphotransferase system (PTS)	Up	911573.510466016	1730625.60629061	1012547.34003709	1680021.76718032	1133530.14611939	1.1503e+06	1964878.50243633	17903409.3748947	2761976.35227872	10232745.5814346	2937541.22567442	2695850.86298175	1711021.65484984	2010256.50539705	2247762.52075591	1178312.20851476	1393255.08281711	747848.326500773	1238725.53268129	984636.416466403	1522576.59574003	953844.010496175	2109823.03490032	1206719.82661828	2514268.82419872	2016596.96697598	2305580.34775554	2072459.69651586	2721191.17641011
