# Supplementary material for: Widely targeted metabolomics reveals maturity-associated metabolic differences and their associations with style characteristics in flue-cured tobacco from distinct ecological regions of Guizhou
Source: Front Plant Sci. 2026 May 21;17:1827811. doi: 10.3389/fpls.2026.1827811 (PMC13233361; doi:10.3389/fpls.2026.1827811)
Supplement: Supplementary Table 4 — Summary of the biological classification of differential metabolites identified in cured tobacco leaves from Dafang (DF) and Weining (WN). Differential metabolites identified in Supplementary Table 3 were manually reassigned into harmonized chemical categories to enable direct comparison between Dafang (DF) and Weining (WN). Each metabolite was assigned to one unified category only. Percentages were calculated based on the total number of differential metabolites in each region (DF, n = 72; WN, n = 51). [file Table4.xlsx]

## Sheet: Sheet3
Metabolite class	DF (Number)	DF (%)	WN (Number)	WN (%)
Flavonoids	20	27.7778	5	9.80392
Alkaloids	12	16.6667	7	13.7255
Terpenoids	11	15.2778	8	15.6863
Phenolic compounds	4	5.55556	6	11.7647
Lignans	4	5.55556	3	5.88235
Coumarins	3	4.16667	4	7.84314
Organic acids	2	2.77778	3	5.88235
Amino acids and derivatives	5	6.94444	5	9.80392
Sugars and derivatives	1	1.38889	7	13.7255
Quinones	3	4.16667	0	0
Chromones	2	2.77778	2	3.92157
Vitamins	1	1.38889	0	0
Nucleoside analogues	1	1.38889	0	0
Other	3	4.16667	1	1.96078
Total	72	100	51	100
Note: Differential metabolites identified in Supplementary Table 3 were manually reassigned into harmonized chemical categories to enable direct comparison between Dafang (DF) and Weining (WN). Each metabolite was assigned to one unified category only. Percentages were calculated based on the total number of differential metabolites in each region (DF, n = 72; WN, n = 51).
